# Supplementary material for: A tubulin binding molecule drives differentiation of acute myeloid leukemia cells
Source: iScience. 2022 Jul 19;25(8):104787. doi: 10.1016/j.isci.2022.104787 (PMC9385704; doi:10.1016/j.isci.2022.104787)
Supplement: Table S3. Significantly enriched proteins by probe 4 compared to DMSO, full dataset in Table S8, related to Figure 6 [file mmc2.xlsx]

## Sheet: Table S3 
Table S3. Significantly enriched proteins by probe 4 compared to DMSO, full dataset in Table S8. Related to Figure 6.
Gene names	Protein names	Majority protein	Peptides	Razor + unique peptides	Unique peptides	Sequence coverage	Unique + razor	Unique sequence	Mol. weight	Score	Intensity	MS/MS count	Normalised Log2(LFQ intensity)
		IDs				[%]	sequence coverage [%]	coverage	[kDa]				DMSO			OXS008450
								[%]					1	2	3	1	2	3
TUBB;	Tubulin beta chain;	Q5JP53;	24	24	4	59.2	59.2	10.6	47.77	323	170000000000	833	5.7159	5.6001	5.8671	4.8092	4.6922	4.2793
TUBB2B;	Tubulin beta-2B chain;	P07437;
TUBB2A	Tubulin beta-2A chain	Q5ST81;
		Q9BVA1;
		Q13885
TRIM28	Transcription intermediary factor 1beta	Q13263;	14	14	14	30.8	30.8	30.8	88.55	257	9600000000	108	-0.5859	NaN	-0.6669	1.4484	1.4414	1.5596
		M0R0K9
MPO	Myeloperoxidase; Myeloperoxidase; 89 kDa myeloperoxidase;	P05164	52	52	48	66.4	66.4	62.3	83.87	323	1300000000000	2324	4.9607	4.6318	4.3084	7.793	7.8474	7.8376
	84 kDa
	myeloperoxidase; Myeloperoxidase light
	chain;
	Myeloperoxidase heavy chain
PGK1	Phosphoglycerate kinase 1	P00558	29	29	29	73.1	73.1	73.1	44.61	323	100000000000	474	2.2457	2.1587	2.0885	3.7588	3.7672	4.04
HSPA8	Heat shock cognate 71 kDa protein	P11142;	26	25	22	44.4	44.4	40.4	70.9	276	87000000000	408	2.9029	2.6853	2.701	4.167	4.3975	4.1822
		E9PKE3;
		E9PN89;
		E9PNE6;
		E9PLF4;
		E9PQQ4;
		E9PQK7;
		E9PK54
PPIA	Peptidyl-prolyl cistrans isomerase A; Peptidyl-prolyl cistrans isomerase A, Nterminally processed; Peptidyl-prolyl cistrans isomerase	P62937;	13	13	13	71.5	71.5	71.5	18.01	169	29000000000	241	-0.0225	0.3794	0.3212	1.6111	1.8127	1.8734
		F8WE65;
		C9J5S7
	Serine	P34897;	11	11	11	23.8	23.8	23.8	55.99	75.7	8800000000	99	-0.0952	0	0.0131	0.6005	0.5437	0.7248
	hydroxymethyltransfe rase, mitochondrial; Serine	H0YIZ0;
	hydroxymethyltransfe rase	G3V2Y4
	Voltage-dependent anion-selective channel protein 2	P45880;	18	18	18	67.3	67.3	67.3	31.57	323	220000000000	619	NaN	-0.1305	-1.0822	5.5	5.5564	5.1769
		A0A0A0
		MR02;
		Q5JSD2;
		Q5JSD1
	Stress-70 protein, mitochondrial	P38646	21	21	21	41.8	41.8	41.8	73.68	223	20000000000	249	0.3709	0.0711	-0.3124	2.0512	1.9722	2.121
	Fructosebisphosphate aldolase A; Fructosebisphosphate aldolase	P04075;	31	31	27	86.3	86.3	74.7	39.42	323	160000000000	501	3.9012	3.7578	3.7198	4.6106	4.7262	4.9315
		J3KPS3;
		H3BQN4;
		H3BPS8;
		H3BUH7
	Plastin-2	P13796	34	34	34	66.8	66.8	66.8	70.29	323	69000000000	431	0.6824	1.4979	1.0173	3.1169	3.3805	3.0619
	Protein disulfideisomerase	P07237; H7BZ94;	31	31	31	62.2	62.2	62.2	57.12	323	83000000000	481	1.7735	0.7576	1.1202	3.7144	3.6659	4.0337
		H0Y3Z3
	Tubulin alpha-1B chain	P68363	17	17	0	48.3	48.3	0	50.15	322	88000000000	297	2.3005	2.6728	2.8532	4.096	4.0106	3.8904
	Far upstream elementbinding protein 2	A0A087	24	24	22	41.8	41.8	39.7	73.03	279	26000000000	324	-1.5342	-0.4032	-0.3739	2.3807	2.9197	3.2032
		WTP3;
		Q92945;
		M0R0I5
	Myosin light polypeptide 6	F8W1R7;	5	5	5	41.4	41.4	41.4	16.29	29.6	4500000000	61	-1.0003	NaN	-1.0677	0.1486	0.2889	0.4745
		G3V1V0;
		P60660;
		F8VPF3;
		J3KND3;
		G8JLA2; B7Z6Z4;
		G3V1Y7
	L-lactate dehydrogenase B chain;L-lactate dehydrogenase	P07195; A0A3B3I	18	17	17	50.9	50.9	50.9	36.64	185	48000000000	237	1.5444	1.8678	1.3468	2.9253	3.3492	3.5156
		S95;
		A8MW50
		; C9J7H8
	DNA-dependent protein kinase catalytic subunit	P78527	79	79	79	22	22	22	469.1	323	37000000000	496	-0.995	-2.1178	NaN	2.5185	2.8971	2.6559
	78 kDa glucoseregulated protein	P11021	28	28	27	46.3	46.3	46.3	72.33	225	39000000000	307	0.886	1.6854	1.1414	2.8263	2.9774	2.8067
	Cofilin-1	P23528;	10	10	10	62.7	62.7	62.7	18.5	121	26000000000	160	0.7451	0.9186	0.3954	1.7372	2.1168	1.8925
		G3V1A4;
		E9PP50;
		E9PK25;
		E9PLJ3;
		E9PS23;
		E9PQB7
	Chloride intracellular channel protein 1	O00299	14	14	14	65.1	65.1	65.1	26.92	230	51000000000	223	1.2224	1.1917	1.3575	2.4091	2.1347	2.7792
	Transaldolase	P37837;	14	14	14	40.1	40.1	40.1	37.54	58.4	28000000000	172	0.6012	0.2119	-0.0131	1.57	2.3167	1.976
		F2Z393
	HydroxymethylglutarylCoA synthase, cytoplasmic	Q01581	16	16	16	38.3	38.3	38.3	57.29	265	20000000000	150	-0.1386	-0.6592	0.7473	2.266	2.6619	2.7035
	Poly(rC)-binding protein 1	Q15365	8	8	6	36.2	36.2	27.5	37.5	86.3	17000000000	125	NaN	0.4618	0.7828	1.7442	1.9708	1.7631
	Ras-related C3 botulinum toxin substrate 1	P63000	7	7	4	34.9	34.9	19.3	21.45	25.2	11000000000	69	-0.3689	-0.7343	NaN	1.0299	1.3574	1.5709
	60 kDa heat shock protein, mitochondrial	P10809	23	23	23	42.4	42.4	42.4	61.05	271	63000000000	284	1.3453	1.5826	1.6923	2.4404	2.6074	3.0362
	Leucine-rich PPR motifcontaining protein, mitochondrial	P42704	40	40	40	32.9	32.9	32.9	157.9	288	27000000000	338	-0.6209	0.1934	-0.6652	1.7155	2.2607	3.0677
	L-lactate dehydrogenase A chain	P00338; F5GXY2; F5GYU2	21	21	20	65.4	65.4	61.7	36.69	323	53000000000	231	1.9997	1.7769	1.8594	2.6724	3.3067	3.328
	Actin, cytoplasmic	P60709; A0A2R8Y	26	26	2	72.3	72.3	7.2	41.74	323	560000000000	1236	5.7322	5.2966	5.2097	6.342	6.3793	6.2002
	1;Actin, cytoplasmic 1, N-terminally processed	793
	Heat shock protein	P08238	29	29	17	40.9	40.9	29.8	83.26	323	160000000000	474	3.6865	3.8558	3.3924	4.4652	4.9451	5.0419
	HSP 90-beta
	GTP-binding nuclear protein Ran	B5MDF5;	10	10	10	39.9	39.9	39.9	26.22	38.9	7800000000	61	-0.8119	-0.5658	-0.2232	0.3938	1.0751	1.0016
		P62826;
		J3KQE5;
		F5H018;
		H0YFC6
	Profilin-1	P07737;	13	13	13	91.4	91.4	91.4	15.05	88.6	39000000000	160	1.969	2.0047	2.0961	2.6718	3.3662	3.2905
		K7EJ44
	Putative elongation factor 1-alpha-like 3; Elongation factor 1alpha 1; Elongation factor 1-alpha; Elongation factor 1alpha 2	Q5VTE0;	16	16	16	54.5	54.5	54.5	50.18	207	150000000000	417	2.9117	2.7399	3.3913	3.9978	4.7193	4.603
		P68104;
		A0A087
		WVQ9;
		A0A087
		WV01;
		A0A2U3T
		ZH3;
		Q05639
	Methylcrotonoyl-CoA carboxylase subunit alpha, mitochondrial	Q96RQ3;	24	24	24	40.4	40.4	40.4	80.47	323	60000000000	337	4.087	4.0109	4.2213	2.9859	3.5689	3.0465
		E9PHF7;
		E9PG35;
		F5GYT8;
		G5E9X5
	Transketolase	P29401;	21	21	21	42.1	42.1	42.1	67.88	178	37000000000	250	1.7705	1.1175	1.2663	2.4303	3.322	2.8368
		A0A0B4J
		1R6;
		E9PFF2
	Annexin A6;Annexin	P08133;	20	20	20	31.8	31.8	31.8	75.87	129	12000000000	135	NaN	-0.6246	-0.2498	0.6281	0.6736	1.0128
		E5RK69;
		E7EMC6
	Elongation factor 1-	P26641	9	9	9	24.3	24.3	24.3	50.12	90	11000000000	111	NaN	0.7845	0.6768	1.5808	1.4077	1.2721
	gamma
	60S ribosomal protein L13a; Putative 60S ribosomal protein	P40429;	8	8	8	29.6	29.6	29.6	23.58	19.4	7000000000	70	0.0205	NaN	-0.3993	0.6908	0.788	0.8972
	L13a protein	Q8J015;
	RPL13AP3	M0QYS1;
		Q6NVV1
	Splicing factor 3B subunit 2	E9PPJ0;	5	5	5	10.9	10.9	10.9	98.17	15.7	410000000	23	NaN	-3.2261	-3.3798	-2.4154	-2.2555	NaN
		Q13435; E9PJ04;
		H0YCG1;
		E9PJT3
	Far upstream elementbinding protein 1	Q96AE4;	14	12	12	25.6	24.4	24.4	67.56	148	10000000000	146	-2.1444	NaN	-2.3733	0.1399	1.6056	1.8231
		E9PEB5
	T-complex protein 1 subunit alpha	P17987;	22	22	22	44.8	44.8	44.8	60.34	114	9700000000	185	-2.3102	-0.3487	-1.3087	0.8654	1.0396	1.0775
		E7EQR6;
		F5H282;
		E7ERF2
		B7Z645	13	13	1	24.6	24.6	2.2	52.05	102	11000000000	72	-0.0842	NaN	-0.5387	0.7146	0.5571	0.5357
	60S ribosomal protein	D3YTB1;	12	12	12	56.4	56.4	56.4	15.62	90.2	14000000000	144	2.0233	1.3969	1.4487	-0.1443	0.7045	0.4347
	L32	F8W727;
		P62910
	Catalase	P04040	22	22	22	44	44	44	59.76	272	27000000000	194	1.4902	0.6974	0.1022	2.1425	2.867	2.9806
	60S ribosomal protein	P18124;	11	11	11	36.3	36.3	36.3	29.23	40.8	6900000000	86	1.2947	0.7011	0.8367	NaN	-0.7216	-0.216
	L7	A8MUD9
	Ubiquitin-like modifieractivating enzyme 1	P22314	17	17	17	20.4	20.4	20.4	117.9	282	21000000000	176	0.8139	1.166	0.4009	1.5409	1.7044	1.7828
	Heterogeneous nuclear	P51991	8	8	8	20.9	20.9	20.9	39.59	66.9	3500000000	98	-1.7855	-2.528	-1.4232	-0.8939	-0.1335	0.0283
	ribonucleoprotein A3
	Triosephosphate isomerase	P60174	15	15	15	67.8	67.8	67.8	30.79	304	57000000000	313	2.0434	0.6154	1.3083	2.854	2.7096	2.9569
	Adenosylhomocystein ase	P23526	14	14	14	36.3	36.3	36.3	47.72	127	12000000000	135	-0.4986	0.8075	0.0917	1.2816	1.9288	2.1283
	Acetyl-CoA carboxylase 1; Biotin carboxylase	Q13085	41	41	41	24	24	24	265.6	247	20000000000	275	3.3958	2.6994	3.9783	1.349	1.857	2.1473
	Proliferationassociated protein 2G4	Q9UQ80;	13	13	13	36.5	36.5	36.5	43.79	94.5	9300000000	139	-0.422	-1.5601	NaN	0.8347	0.8504	1.2335
		F8VR77
	Interleukin enhancerbinding factor 2	B4DY09;	6	6	6	23.9	23.9	23.9	38.91	40.6	6200000000	64	NaN	-0.4002	-0.4172	0.4845	0.815	NaN
		Q12905;
		X6R6Z1
	Thioredoxin-related transmembrane	Q9H3N1	8	8	8	24.3	24.3	24.3	31.79	32.6	6100000000	68	-1.5387	NaN	-2.543	-0.1567	0.813	1.0943
	protein 1
	Protein disulfideisomerase A3	P30101	22	22	17	44.4	44.4	37	56.78	136	14000000000	208	-2.1123	NaN	-0.75	1.1033	1.3987	2.4669
	Histone H4	P62805	7	7	7	49.5	49.5	49.5	11.37	31.2	11000000000	73	0.9218	0.5229	1.6701	-0.9043	0.0684	-0.6431
	Peptidyl-prolyl cistrans isomerase B	P23284	7	7	7	38	38	38	23.74	18.6	6600000000	70	NaN	-0.3917	-0.7072	0.4113	0.2737	0.0073
	T-complex protein 1 subunit theta	P50990	22	22	22	48	48	48	59.62	115	20000000000	166	0.4878	1.1421	1.1033	1.5067	2.3371	2.2011
	D-3-phosphoglycerate dehydrogenase	A0A286Y	16	16	16	33.5	33.5	33.5	55.94	154	36000000000	185	-1.3923	-0.7224	1.0318	1.7313	2.1858	2.8302
		F22;
		O43175;
		A0A2C9F
		2M7;
		A0A286Y
		FA2;
		A0A286Y
		FL2;
		A0A286Y
		FM8
	Malate dehydrogenase, mitochondrial;Malate dehydrogenase	P40926;	17	17	17	61.8	61.8	61.8	35.5	167	37000000000	269	1.7665	0.5333	1.4627	2.3277	2.5473	2.6863
		G3XAL0
	Guanine nucleotidebinding protein subunit beta-2-like 1; Guanine nucleotidebinding protein subunit beta-2-like 1, N-terminally processed	P63244;	14	14	14	52.1	52.1	52.1	35.08	104	8600000000	117	-0.0603	-0.652	NaN	0.512	1.0075	1.0458
		J3KPE3;
		D6RHH4;
		D6R9L0;
		H0Y8W2;
		D6RAC2;
		D6R9Z1;
		D6RFX4;
		H0YAF8;
		H0YAM7;
		D6REE5;
		D6RBD0;
		D6RFZ9
	60S ribosomal protein	P62913;	4	4	4	21.3	21.3	21.3	20.25	26.2	7500000000	51	NaN	-0.2949	-0.3188	0.2165	0.6002	0.2054
	L11	Q5VVC8
	Alpha-actinin-4	O43707	26	26	14	35.9	35.9	20.9	104.9	185	6100000000	120	-0.5068	NaN	-0.8062	0.2137	1.0069	0.4139
	Protein RCC2	Q9P258	13	13	13	29.9	29.9	29.9	56.08	53.8	4000000000	102	-1.5646	NaN	-1.1016	NaN	-0.1641	-0.0569
	Heterogeneous nuclear	P61978;	15	15	15	38.4	38.4	38.4	50.98	112	12000000000	157	0.3555	-0.1618	0.4219	0.7115	1.2836	1.6565
	ribonucleoprotein K	Q5T6W2
	DNA replication licensing factor MCM7	P33993	14	14	14	24.1	24.1	24.1	81.31	67.5	5500000000	97	NaN	-0.7769	-1.3518	-0.1324	0.2683	0.7089
	Tyrosine-protein phosphatase nonreceptor type 6	P29350	8	8	8	19.2	19.2	19.2	67.56	33.8	4000000000	78	-0.6962	-0.8578	-0.8306	-0.5162	0.1243	0.3238
	60S ribosomal protein	P62424;	12	12	12	38	38	38	30	69	25000000000	123	1.7706	2.8425	2.8489	1.6449	1.1194	1.3961
	L7a	Q5T8U2;
		Q5T8U3
	Heterogeneous nuclear	P22626;	13	13	13	35.7	35.7	35.7	37.43	135	11000000000	169	-0.6627	-2.907	-0.6346	-0.0414	1.4038	1.6398
	ribonucleoproteins	A0A087
	A2/B1	WUI2
	Talin-1	Q9Y490	40	40	40	24.1	24.1	24.1	269.8	312	14000000000	246	-1.0554	0.7765	0.5175	1.1483	1.7403	2.1446
