# Supplementary material for: A tubulin binding molecule drives differentiation of acute myeloid leukemia cells
Source: iScience. 2022 Jul 19;25(8):104787. doi: 10.1016/j.isci.2022.104787 (PMC9385704; doi:10.1016/j.isci.2022.104787)
Supplement: Table S8. Full dataset of significantly enriched proteins, related to Figure 6 [file mmc3.xlsx]

## Sheet: OXS008450-DMSO
Table S8. Full dataset of significantly enriched proteins. Related to Figure 6.
Significant	-log(p-value)	Difference	Protein IDs	Majority protein IDs	Protein names	Gene names	Peptides	Razor + unique peptides	Unique peptides	Sequence coverage [%]	Unique + razor sequence coverage [%]	Unique sequence coverage [%]	Mol. weight [kDa]	Score	Intensity	MS/MS count	DMSO 1	DMSO 2	DMSO 3	OXS008450 1	OXS008450 2	OXS008450 3
+	5.04582	2.8518	Q5JP53;P07437;Q5ST81;Q9BVA1;Q13885;A6NNZ2;CON__ENSEMBL:ENSBTAP00000025008;Q9H4B7;M0R1I1	Q5JP53;P07437;Q5ST81;Q9BVA1;Q13885	Tubulin beta chain;Tubulin beta-2B chain;Tubulin beta-2A chain	TUBB;TUBB2B;TUBB2A	24	24	4	59.2	59.2	10.6	47.766	323.31	170400000000	833	2.98417	2.87904	2.76451	5.71592	5.60007	5.86712
+	4.34152	2.10952	Q13263;M0R0K9;M0R3C0	Q13263;M0R0K9	Transcription intermediary factor 1-beta	TRIM28	14	14	14	30.8	30.8	30.8	88.549	256.66	9561100000	108	-0.58588	NaN	-0.666897	1.44842	1.44136	1.55962
+	4.14212	3.19235	P05164;J3QSF7	P05164	Myeloperoxidase;Myeloperoxidase;89 kDa myeloperoxidase;84 kDa myeloperoxidase;Myeloperoxidase light chain;Myeloperoxidase heavy chain	MPO	52	52	48	66.4	66.4	62.3	83.868	323.31	1320700000000	2324	4.96072	4.63183	4.30843	7.79298	7.84745	7.83761
+	4.09488	1.69104	P00558;P07205	P00558	Phosphoglycerate kinase 1	PGK1	29	29	29	73.1	73.1	73.1	44.614	323.31	103810000000	474	2.24567	2.15874	2.08846	3.75883	3.7672	4.03996
+	3.88545	1.48584	P11142;E9PKE3;E9PN89;E9PNE6;E9PLF4;E9PQQ4;E9PQK7;E9PK54;E9PPY6;E9PI65;A8K7Q2;E9PN25;P54652;E9PS65;E9PM13	P11142;E9PKE3;E9PN89;E9PNE6;E9PLF4;E9PQQ4;E9PQK7;E9PK54	Heat shock cognate 71 kDa protein	HSPA8	26	25	22	44.4	44.4	40.4	70.897	276.31	87392000000	408	2.90288	2.68527	2.70102	4.16701	4.39746	4.18221
+	3.3128	1.53967	P62937;F8WE65;C9J5S7;E5RIZ5;P0DN26;A0A0H2UH34;A0A0B4J2A2;A0A075B767;A0A075B759;Q9Y536;F5H284;P0DN37	P62937;F8WE65;C9J5S7	Peptidyl-prolyl cis-trans isomerase A;Peptidyl-prolyl cis-trans isomerase A, N-terminally processed;Peptidyl-prolyl cis-trans isomerase	PPIA	13	13	13	71.5	71.5	71.5	18.012	169.25	29213000000	241	-0.0224648	0.379433	0.321167	1.61108	1.81267	1.87341
+	3.29247	0.650368	P34897;H0YIZ0;G3V2Y4;G3V5L0;G3V4W5;G3V241;G3V3Y8;G3V4T0;G3V4X0;G3V2W0;G3V2E4;G3V540	P34897;H0YIZ0;G3V2Y4	Serine hydroxymethyltransferase, mitochondrial;Serine hydroxymethyltransferase	SHMT2	11	11	11	23.8	23.8	23.8	55.992	75.72	8847600000	99	-0.0951653	0	0.0130692	0.600532	0.543688	0.724789
+	3.24092	6.0175	P45880;A0A0A0MR02;Q5JSD2;Q5JSD1;A2A3S1	P45880;A0A0A0MR02;Q5JSD2;Q5JSD1	Voltage-dependent anion-selective channel protein 2	VDAC2	18	18	18	67.3	67.3	67.3	31.566	323.31	217280000000	619	NaN	-0.130489	-1.08224	5.50005	5.55644	5.17692
+	3.23459	2.00496	P38646;A0A3B3ITI4;D6RJI2;D6RA73;H0Y8S0;A0A3B3ITN1;H0YBG6	P38646	Stress-70 protein, mitochondrial	HSPA9	21	21	21	41.8	41.8	41.8	73.68	223.25	19525000000	249	0.370888	0.0711384	-0.312445	2.05124	1.9722	2.12102
+	3.04478	0.963168	P04075;J3KPS3;H3BQN4;H3BPS8;H3BUH7;H3BR04;H3BMQ8;H3BU78;H3BR68;A0A087WXX2;A0A3B3IS80;P05062	P04075;J3KPS3;H3BQN4;H3BPS8;H3BUH7	Fructose-bisphosphate aldolase A;Fructose-bisphosphate aldolase	ALDOA	31	31	27	86.3	86.3	74.7	39.42	323.31	163470000000	501	3.90121	3.75777	3.71975	4.61057	4.7262	4.93148
+	2.93407	2.12058	P13796;Q5TBN3;A0A0A0MSQ0;P13797;Q5TBN5;U3KQI3;Q14651;C9JAM8	P13796	Plastin-2	LCP1	34	34	34	66.8	66.8	66.8	70.288	323.31	68501000000	431	0.682436	1.49788	1.01725	3.11692	3.38049	3.0619
+	2.90177	2.58757	P07237;H7BZ94;H0Y3Z3;I3L398;I3L312;I3L4M2;I3NI03;I3L0S0;I3L3U6;I3L3P5;I3L1Y5;I3L514	P07237;H7BZ94;H0Y3Z3	Protein disulfide-isomerase	P4HB	31	31	31	62.2	62.2	62.2	57.116	323.31	83129000000	481	1.7735	0.757576	1.12016	3.71439	3.66586	4.0337
+	2.88262	1.39016	P68363;C9JDS9	P68363	Tubulin alpha-1B chain	TUBA1B	17	17	0	48.3	48.3	0	50.151	322.31	87560000000	297	2.30052	2.67281	2.8532	4.09601	4.01058	3.89042
+	2.87393	3.60497	A0A087WTP3;Q92945;M0R0I5;M0QYH3;M0QXW7;M0QYG1;M0R0C6;M0R3J3;M0R251;M0R263	A0A087WTP3;Q92945;M0R0I5	Far upstream element-binding protein 2	KHSRP	24	24	22	41.8	41.8	39.7	73.027	279.13	25689000000	324	-1.53421	-0.403215	-0.37393	2.38066	2.91969	3.20319
+	2.76471	1.33803	F8W1R7;G3V1V0;P60660;F8VPF3;J3KND3;G8JLA2;B7Z6Z4;G3V1Y7;F8VZU9;F8W1I5;F8W180;P14649;F8VXL3;H0YI43	F8W1R7;G3V1V0;P60660;F8VPF3;J3KND3;G8JLA2;B7Z6Z4;G3V1Y7	Myosin light polypeptide 6	MYL6	5	5	5	41.4	41.4	41.4	16.29	29.563	4486600000	61	-1.00034	NaN	-1.06769	0.148623	0.288881	0.474533
+	2.70976	1.67704	P07195;A0A3B3IS95;A8MW50;C9J7H8;F5H793;F5H5G7;F5H155;A0A087WUM2;G3XAP5;F5H245;Q6ZMR3;P07864	P07195;A0A3B3IS95;A8MW50;C9J7H8	L-lactate dehydrogenase B chain;L-lactate dehydrogenase	LDHB	18	17	17	50.9	50.9	50.9	36.638	184.76	48327000000	237	1.54444	1.86776	1.34679	2.92527	3.34921	3.51563
+	2.6207	4.24688	P78527;F5GX40	P78527	DNA-dependent protein kinase catalytic subunit	PRKDC	79	79	79	22	22	22	469.08	323.31	37143000000	496	-0.994951	-2.11776	NaN	2.51852	2.89711	2.65594
+	2.60044	1.63256	P11021	P11021	78 kDa glucose-regulated protein	HSPA5	28	28	27	46.3	46.3	46.3	72.332	224.69	38824000000	307	0.885954	1.68536	1.14144	2.82633	2.97735	2.80674
+	2.53778	1.22916	P23528;G3V1A4;E9PP50;E9PK25;E9PLJ3;E9PS23;E9PQB7;Q9Y281	P23528;G3V1A4;E9PP50;E9PK25;E9PLJ3;E9PS23;E9PQB7	Cofilin-1	CFL1	10	10	10	62.7	62.7	62.7	18.502	120.51	25913000000	160	0.74511	0.9186	0.395374	1.7372	2.11683	1.89254
+	2.44133	1.18379	O00299	O00299	Chloride intracellular channel protein 1	CLIC1	14	14	14	65.1	65.1	65.1	26.922	230.37	50574000000	223	1.22237	1.19168	1.35751	2.40908	2.13467	2.7792
+	2.41427	1.68756	P37837;F2Z393;E9PM01;E9PKI8	P37837;F2Z393	Transaldolase	TALDO1	14	14	14	40.1	40.1	40.1	37.54	58.391	27686000000	172	0.601196	0.211885	-0.0130692	1.57001	2.31667	1.97601
+	2.38567	2.56061	Q01581;D6RIW1;P54868	Q01581	Hydroxymethylglutaryl-CoA synthase, cytoplasmic	HMGCS1	16	16	16	38.3	38.3	38.3	57.293	264.51	19691000000	150	-0.138575	-0.659172	0.747334	2.266	2.6619	2.70354
+	2.37737	1.20373	Q15365	Q15365	Poly(rC)-binding protein 1	PCBP1	8	8	6	36.2	36.2	27.5	37.497	86.251	17246000000	125	NaN	0.461817	0.782804	1.7442	1.97079	1.76314
+	2.33381	1.87099	P63000;J3KSC4;J3QLK0;P60763	P63000	Ras-related C3 botulinum toxin substrate 1	RAC1	7	7	4	34.9	34.9	19.3	21.45	25.208	11079000000	69	-0.368858	-0.734306	NaN	1.02991	1.35744	1.57087
+	2.31184	1.15459	P10809;E7EXB4;E7ESH4	P10809	60 kDa heat shock protein, mitochondrial	HSPD1	23	23	23	42.4	42.4	42.4	61.054	271	62878000000	284	1.34535	1.58262	1.6923	2.44041	2.60743	3.03618
+	2.30981	2.71219	P42704;A0A0C4DG06;B8ZZ38;C9JCA9	P42704	Leucine-rich PPR motif-containing protein, mitochondrial	LRPPRC	40	40	40	32.9	32.9	32.9	157.9	287.68	27205000000	338	-0.620857	0.193384	-0.665155	1.71551	2.26073	3.0677
+	2.25813	1.22373	P00338;F5GXY2;F5GYU2;F5GXH2;F5H5J4;F5H6W8;F5GZQ4;F5H8H6;F5GXC7;F5GWW2;F5GXU1	P00338;F5GXY2;F5GYU2	L-lactate dehydrogenase A chain	LDHA	21	21	20	65.4	65.4	61.7	36.688	323.31	53106000000	231	1.99967	1.77692	1.85938	2.67243	3.30674	3.32798
+	2.19867	0.894334	P60709;A0A2R8Y793;G5E9R0;E7EVS6;A0A2R8YGF8;C9JUM1;C9JZR7;C9JTX5;A0A2R8YFE2;A0A2R8YEA7;Q562R1;P0CG38;Q9BYX7;P0CG39;F8WCH0	P60709;A0A2R8Y793	Actin, cytoplasmic 1;Actin, cytoplasmic 1, N-terminally processed	ACTB	26	26	2	72.3	72.3	7.2	41.736	323.31	557580000000	1236	5.73216	5.29656	5.20974	6.342	6.3793	6.20017
+	2.19701	1.17246	P08238;Q58FF7;Q58FF8	P08238	Heat shock protein HSP 90-beta	HSP90AB1	29	29	17	40.9	40.9	29.8	83.263	323.31	155460000000	474	3.68651	3.85581	3.39243	4.46515	4.9451	5.04188
+	2.10419	1.3571	B5MDF5;P62826;J3KQE5;F5H018;H0YFC6;B4DV51;A0A087X0W0	B5MDF5;P62826;J3KQE5;F5H018;H0YFC6	GTP-binding nuclear protein Ran	RAN	10	10	10	39.9	39.9	39.9	26.224	38.921	7777000000	61	-0.811909	-0.565769	-0.223173	0.393825	1.07506	1.00155
+	2.08425	1.08626	P07737;K7EJ44;CON__P02584;I3L3D5	P07737;K7EJ44	Profilin-1	PFN1	13	13	13	91.4	91.4	91.4	15.054	88.601	38927000000	160	1.96896	2.00465	2.09606	2.67176	3.36617	3.29053
+	2.06482	1.42572	Q5VTE0;P68104;A0A087WVQ9;A0A087WV01;A0A2U3TZH3;Q05639;A0A2R8Y488;Q5JR01;A0A2R8Y660;A6PW80;A0A2R8YDN5	Q5VTE0;P68104;A0A087WVQ9;A0A087WV01;A0A2U3TZH3;Q05639	Putative elongation factor 1-alpha-like 3;Elongation factor 1-alpha 1;Elongation factor 1-alpha;Elongation factor 1-alpha 2	EEF1A1P5;EEF1A1;EEF1A2	16	16	16	54.5	54.5	54.5	50.184	206.98	148070000000	417	2.91167	2.73992	3.39132	3.99775	4.71932	4.60302
+	2.01357	-0.905972	Q96RQ3;E9PHF7;E9PG35;F5GYT8;G5E9X5;F8WDI3	Q96RQ3;E9PHF7;E9PG35;F5GYT8;G5E9X5	Methylcrotonoyl-CoA carboxylase subunit alpha, mitochondrial	MCCC1	24	24	24	40.4	40.4	40.4	80.472	323.31	60100000000	337	4.08698	4.01087	4.22129	2.98589	3.56886	3.04646
+	1.98283	1.47825	P29401;A0A0B4J1R6;E9PFF2;F8W888;F8WAX4	P29401;A0A0B4J1R6;E9PFF2	Transketolase	TKT	21	21	21	42.1	42.1	42.1	67.877	177.69	37102000000	250	1.77052	1.11753	1.26633	2.43033	3.322	2.83681
+	1.98266	1.20868	P08133;E5RK69;E7EMC6;E5RJF5;E5RK63;E5RFF0;H0YC77;E5RI05;E5RIU8;E5RJR0	P08133;E5RK69;E7EMC6	Annexin A6;Annexin	ANXA6	20	20	20	31.8	31.8	31.8	75.872	128.79	12296000000	135	NaN	-0.624622	-0.249786	0.628076	0.673594	1.01276
+	1.9593	0.689545	P26641	P26641	Elongation factor 1-gamma	EEF1G	9	9	9	24.3	24.3	24.3	50.118	89.984	10650000000	111	NaN	0.784462	0.676815	1.58075	1.40765	1.27215
+	1.95508	0.981419	P40429;Q8J015;M0QYS1;Q6NVV1;M0QZU1;A0A096LPE0	P40429;Q8J015;M0QYS1;Q6NVV1	60S ribosomal protein L13a;Putative 60S ribosomal protein L13a protein RPL13AP3	RPL13A;RPL13a;RPL13AP3	8	8	8	29.6	29.6	29.6	23.577	19.362	6952000000	70	0.0204563	NaN	-0.399326	0.690761	0.788023	0.897167
+	1.88978	0.96755	E9PPJ0;Q13435;E9PJ04;H0YCG1;E9PJT3;E9PIL8;H0YEX5	E9PPJ0;Q13435;E9PJ04;H0YCG1;E9PJT3	Splicing factor 3B subunit 2	SF3B2	5	5	5	10.9	10.9	10.9	98.169	15.689	405510000	23	NaN	-3.22608	-3.37985	-2.41536	-2.25546	NaN
+	1.81613	3.4484	Q96AE4;E9PEB5;C9JSZ1	Q96AE4;E9PEB5	Far upstream element-binding protein 1	FUBP1	14	12	12	25.6	24.4	24.4	67.56	148.17	10183000000	146	-2.14437	NaN	-2.37334	0.139895	1.6056	1.82313
+	1.81542	2.31673	P17987;E7EQR6;F5H282;E7ERF2;F5GZ03;F5GZI8;F5H136;F5H676;F5GYL4;F5H726;F5H7Y1	P17987;E7EQR6;F5H282;E7ERF2	T-complex protein 1 subunit alpha	TCP1	22	22	22	44.8	44.8	44.8	60.343	114.36	9671700000	185	-2.31025	-0.348721	-1.30868	0.865413	1.03962	1.07752
+	1.80217	0.913899	B7Z645;H0YAA0	B7Z645		SYNCRIP	13	13	1	24.6	24.6	2.2	52.046	101.54	10755000000	72	-0.0841637	NaN	-0.538731	0.714622	0.557074	0.53566
+	1.80091	-1.2913	D3YTB1;F8W727;P62910;D3YTI8	D3YTB1;F8W727;P62910	60S ribosomal protein L32	RPL32	12	12	12	56.4	56.4	56.4	15.616	90.168	13677000000	144	2.02327	1.39686	1.44865	-0.144319	0.704508	0.434708
+	1.77689	1.90009	P04040	P04040	Catalase	CAT	22	22	22	44	44	44	59.755	271.73	27282000000	194	1.49022	0.697437	0.102232	2.14247	2.86704	2.98063
+	1.74672	-1.413	P18124;A8MUD9;C9JZ88;C9JIJ5	P18124;A8MUD9	60S ribosomal protein L7	RPL7	11	11	11	36.3	36.3	36.3	29.225	40.813	6933600000	86	1.29475	0.701075	0.836706	NaN	-0.721638	-0.216009
+	1.71834	0.88247	P22314;Q5JRR6;Q5JRR9;Q5JRS0;Q5JRS1;Q5JRS3;Q5JRS2	P22314	Ubiquitin-like modifier-activating enzyme 1	UBA1	17	17	17	20.4	20.4	20.4	117.85	281.79	20921000000	176	0.813917	1.16603	0.40086	1.54094	1.70444	1.78284
+	1.66451	1.57921	P51991;H7C1J8	P51991	Heterogeneous nuclear ribonucleoprotein A3	HNRNPA3	8	8	8	20.9	20.9	20.9	39.594	66.912	3507700000	98	-1.78551	-2.52801	-1.42322	-0.893901	-0.133518	0.0283127
+	1.65327	1.51779	P60174;U3KPZ0;U3KQF3;U3KPS5	P60174	Triosephosphate isomerase	TPI1	15	15	15	67.8	67.8	67.8	30.791	303.88	56922000000	313	2.04341	0.615421	1.30827	2.85398	2.70963	2.95685
+	1.64669	1.64602	P23526	P23526	Adenosylhomocysteinase	AHCY	14	14	14	36.3	36.3	36.3	47.716	126.76	11902000000	135	-0.498554	0.807547	0.091732	1.2816	1.92884	2.12834
+	1.64259	-1.57341	Q13085;Q59FY4;O00763;A0A087X0W4;A0A0C4DGT1;S4R3S7;A0A087X2F8;A0A087X126;F8W8T8;H0YGH5;A0A087WVR6;A0A087WWN5;A0A087WYK6	Q13085	Acetyl-CoA carboxylase 1;Biotin carboxylase	ACACA	41	41	41	24	24	24	265.55	247.32	19505000000	275	3.39582	2.69936	3.97829	1.34896	1.85697	2.1473
+	1.63666	1.96391	Q9UQ80;F8VR77;F8W0A3;H0YIN7;F8VZ69	Q9UQ80;F8VR77	Proliferation-associated protein 2G4	PA2G4	13	13	13	36.5	36.5	36.5	43.786	94.485	9322500000	139	-0.421997	-1.56009	NaN	0.834729	0.850416	1.23346
+	1.62764	1.05846	B4DY09;Q12905;X6R6Z1;A0A0A0MRL0	B4DY09;Q12905;X6R6Z1	Interleukin enhancer-binding factor 2	ILF2	6	6	6	23.9	23.9	23.9	38.91	40.604	6183700000	64	NaN	-0.400192	-0.417229	0.484529	0.814968	NaN
+	1.62502	2.62433	Q9H3N1;G3V448	Q9H3N1	Thioredoxin-related transmembrane protein 1	TMX1	8	8	8	24.3	24.3	24.3	31.791	32.603	6115100000	68	-1.53868	NaN	-2.54296	-0.15673	0.813015	1.09426
+	1.60506	3.08743	P30101	P30101	Protein disulfide-isomerase A3	PDIA3	22	22	17	44.4	44.4	37	56.782	136.07	13722000000	208	-2.11228	NaN	-0.749992	1.10334	1.39869	2.46685
+	1.58219	-1.53126	P62805	P62805	Histone H4	HIST1H4A	7	7	7	49.5	49.5	49.5	11.367	31.247	10632000000	73	0.921808	0.522881	1.6701	-0.904326	0.0684223	-0.643076
+	1.56453	0.780224	P23284	P23284	Peptidyl-prolyl cis-trans isomerase B	PPIB	7	7	7	38	38	38	23.742	18.61	6598000000	70	NaN	-0.391718	-0.707214	0.411325	0.273661	0.00728798
	1.54665	-0.491363	P40227;J3KRI6	P40227	T-complex protein 1 subunit zeta	CCT6A	16	16	13	39	39	33.9	58.024	137.14	9724200000	125	NaN	0.290495	0.36091	-0.276097	0.0201969	-0.241079
+	1.529	1.10391	P50990;H7C4C8;H7C2U0	P50990	T-complex protein 1 subunit theta	CCT8	22	22	22	48	48	48	59.62	114.74	20014000000	166	0.487761	1.14207	1.10334	1.50669	2.33707	2.20115
+	1.52556	2.61008	A0A286YF22;O43175;A0A2C9F2M7;A0A286YFA2;A0A286YFL2;A0A286YFM8;A0A286YER3;A0A286YFC8;A0A286YFB2;A0A286YF78;A0A286YF34;A0A286YFF3;A0A286YFK5;A0A286YFE1	A0A286YF22;O43175;A0A2C9F2M7;A0A286YFA2;A0A286YFL2;A0A286YFM8	D-3-phosphoglycerate dehydrogenase	PHGDH	16	16	16	33.5	33.5	33.5	55.938	154.35	35951000000	185	-1.39232	-0.722401	1.03175	1.73127	2.18576	2.83025
+	1.5181	1.26627	P40926;G3XAL0	P40926;G3XAL0	Malate dehydrogenase, mitochondrial;Malate dehydrogenase	MDH2	17	17	17	61.8	61.8	61.8	35.503	167.18	36792000000	269	1.76654	0.533289	1.4627	2.32774	2.54731	2.68628
+	1.51574	1.21126	P63244;J3KPE3;D6RHH4;D6R9L0;H0Y8W2;D6RAC2;D6R9Z1;D6RFX4;H0YAF8;H0YAM7;D6REE5;D6RBD0;D6RFZ9;D6RAU2;E9PD14;H0Y8R5;D6RGK8;D6R909;D6RF23;D6RHJ5;H0Y9P0;D6RDI0	P63244;J3KPE3;D6RHH4;D6R9L0;H0Y8W2;D6RAC2;D6R9Z1;D6RFX4;H0YAF8;H0YAM7;D6REE5;D6RBD0;D6RFZ9	Guanine nucleotide-binding protein subunit beta-2-like 1;Guanine nucleotide-binding protein subunit beta-2-like 1, N-terminally processed	GNB2L1	14	14	14	52.1	52.1	52.1	35.076	103.74	8588100000	117	-0.0602665	-0.652046	NaN	0.512023	1.00747	1.0458
+	1.51226	0.647536	P62913;Q5VVC8	P62913;Q5VVC8	60S ribosomal protein L11	RPL11	4	4	4	21.3	21.3	21.3	20.252	26.239	7500000000	51	NaN	-0.294903	-0.31879	0.216458	0.600163	0.205448
	1.49491	0.357518	P55072;C9JUP7;C9IZA5	P55072	Transitional endoplasmic reticulum ATPase	VCP	18	18	18	30.3	30.3	30.3	89.321	235.39	9248700000	126	0.43298	0.158091	0.289198	0.496678	0.723885	0.732258
+	1.45676	1.20129	O43707;F5GXS2;H7C144;K7EJH8;P35609;Q08043;H0YJW3;K7EP19;H0YJ11;F6THM6;A0A087WSZ2;G3V2E8;G3V5M4;G3V2X9	O43707	Alpha-actinin-4	ACTN4	26	26	14	35.9	35.9	20.9	104.85	184.56	6145800000	120	-0.50676	NaN	-0.806215	0.213664	1.00686	0.413864
+	1.4467	1.2226	Q9P258	Q9P258	Protein RCC2	RCC2	13	13	13	29.9	29.9	29.9	56.084	53.782	4012300000	102	-1.56458	NaN	-1.10164	NaN	-0.164093	-0.056921
	1.42546	0.57993	A0A1X7SBZ2;A0A1W2PQ51;Q92841;A0A0U1RQJ0	A0A1X7SBZ2;A0A1W2PQ51;Q92841	Probable ATP-dependent RNA helicase DDX17	DDX17	13	13	9	20.9	20.9	14.4	80.253	70.325	4061700000	72	-0.86034	-0.733332	-1.1251	-0.413156	-0.239498	NaN
+	1.42306	1.012	P61978;Q5T6W2;S4R359;S4R457	P61978;Q5T6W2	Heterogeneous nuclear ribonucleoprotein K	HNRNPK	15	15	15	38.4	38.4	38.4	50.976	112.42	12389000000	157	0.355497	-0.161823	0.421873	0.711499	1.28357	1.65647
+	1.41717	1.34598	P33993;C9J8M6	P33993	DNA replication licensing factor MCM7	MCM7	14	14	14	24.1	24.1	24.1	81.307	67.457	5485400000	97	NaN	-0.776899	-1.35182	-0.132386	0.268337	0.7089
+	1.39423	0.772148	P29350;F5H0N8;F5H5H9;F5GY79;F5H1Z8;F5H1V7;F5H4Z1;F5GXD4;U3KQS1	P29350	Tyrosine-protein phosphatase non-receptor type 6	PTPN6	8	8	8	19.2	19.2	19.2	67.56	33.82	4012600000	78	-0.696194	-0.857834	-0.830572	-0.516204	0.124262	0.323788
	1.32699	0.690579	P09382;F8WEI7	P09382	Galectin-1	LGALS1	6	6	6	57	57	57	14.716	65.091	12932000000	112	-0.0204563	0.146357	-0.205278	0.902644	0.867939	0.221777
+	1.32387	-1.10059	P62424;Q5T8U2;Q5T8U3	P62424;Q5T8U2;Q5T8U3	60S ribosomal protein L7a	RPL7A	12	12	12	38	38	38	29.995	69.003	24524000000	123	1.77065	2.84255	2.84891	1.64485	1.11943	1.39606
	1.32086	0.397632	P53396;K7ESG8	P53396	ATP-citrate synthase	ACLY	17	17	17	19.6	19.6	19.6	120.84	131.61	4953700000	99	-0.307138	NaN	-0.379711	NaN	-0.0283394	0.136753
+	1.22902	2.40219	P22626;A0A087WUI2	P22626;A0A087WUI2	Heterogeneous nuclear ribonucleoproteins A2/B1	HNRNPA2B1	13	13	13	35.7	35.7	35.7	37.429	135	10625000000	169	-0.662727	-2.90701	-0.634573	-0.0413828	1.40381	1.63985
	1.19877	0.994349	P29692;E9PK01;E9PRY8;A0A087X1X7;E9PL12;E9PMW7;E9PI39;E9PQ49;E9PPR1;E9PQZ1;H0YCK7;E9PIZ1;H0YE72;E9PQC9;E9PK06;H0YE58;E9PK72;E9PKK3;E9PJD0;E9PNW6	P29692;E9PK01;E9PRY8;A0A087X1X7;E9PL12;E9PMW7;E9PI39;E9PQ49;E9PPR1;E9PQZ1;H0YCK7;E9PIZ1	Elongation factor 1-delta	EEF1D	7	7	3	33.1	33.1	16.4	31.121	99.798	6457700000	75	-0.811523	-0.374365	0.0958443	NaN	0.542015	0.719988
	1.19757	1.06395	P13639	P13639	Elongation factor 2	EEF2	26	26	25	36.9	36.9	35.8	95.337	159.83	29494000000	236	1.59854	0.442793	1.52296	1.8955	2.33154	2.52909
	1.18329	0.924103	Q12906;K7EQR9;K7EKJ9;K7ELV3;Q96SI9	Q12906	Interleukin enhancer-binding factor 3	ILF3	14	14	14	20.1	20.1	20.1	95.337	63.558	2990400000	81	NaN	-1.97163	-1.54371	-1.17276	-0.422474	-0.905464
	1.18271	1.25229	P12004	P12004	Proliferating cell nuclear antigen	PCNA	9	9	9	49.8	49.8	49.8	28.768	237.74	10514000000	117	NaN	-0.86693	-1.05758	0.131349	-0.198124	0.936886
+	1.17169	1.59818	Q9Y490;H0YMT1;A0A1B0GVU7;Q9Y4G6	Q9Y490	Talin-1	TLN1	40	40	40	24.1	24.1	24.1	269.76	312.06	13694000000	246	-1.05544	0.776531	0.51754	1.14832	1.74029	2.14456
	1.14277	0.526375	P13489;E9PMJ3;E9PLZ3;E9PIM9;H0YCR7;E9PIK5;E9PMN0;E9PMA9	P13489	Ribonuclease inhibitor	RNH1	11	11	11	34.9	34.9	34.9	49.973	235.11	6717900000	79	NaN	-0.350145	-0.217833	0.28202	0.470354	-0.0252151
	1.12418	1.8994	P09211;A8MX94;A0A087X2E9;A0A2R8Y5E5;A0A087X243	P09211;A8MX94	Glutathione S-transferase P	GSTP1	9	9	9	53.8	53.8	53.8	23.356	323.31	37514000000	169	NaN	-0.442747	1.35668	2.01942	2.42302	2.62666
	1.03497	0.854679	P31948;F5H783;F5GXD8;H0YGI8	P31948;F5H783	Stress-induced-phosphoprotein 1	STIP1	16	16	16	36.3	36.3	36.3	62.639	47.501	7679000000	108	NaN	-1.3564	-1.15339	-0.870069	-0.376141	0.0455647
	1.00311	-1.22236	P26373;J3QSB4;H3BTH3;H3BUK8;J3KS98	P26373;J3QSB4	60S ribosomal protein L13	RPL13	12	12	12	47.4	47.4	47.4	24.261	159.18	13580000000	160	2.29559	1.00926	2.10729	-0.186727	0.731443	1.20034
	0.979336	1.29356	Q16658;C9JFC0;A0A0A0MSB2;C9JPH9	Q16658	Fascin	FSCN1	8	8	8	20.1	20.1	20.1	54.529	29.597	3488600000	64	-1.11266	-2.15879	-0.708374	-0.819739	0.00647926	0.714117
	0.972042	0.361145	P06733;A0A2R8Y6G6;K7EM90;A0A2R8YEM5;A0A2R8Y879;K7ERS8;A0A2R8YEG5;A0A2R8Y798;P09104;E5RI09;E5RG95;K7EPM1;K7EKN2;E5RGZ4;F5H0C8;A0A2R8Y6I8;F5H1C3	P06733;A0A2R8Y6G6	Alpha-enolase	ENO1	33	33	30	72.6	72.6	64.1	47.168	323.31	197930000000	751	3.76578	4.3618	4.02213	4.45199	4.40637	4.37479
	0.955629	0.592239	P09972;A8MVZ9;J3KSV6;J3QKP5;C9J8F3;J3QKK1;K7EKH5	P09972;A8MVZ9;J3KSV6;J3QKP5;C9J8F3	Fructose-bisphosphate aldolase C;Fructose-bisphosphate aldolase	ALDOC	15	11	11	48.1	36.5	36.5	39.455	189.55	11076000000	118	NaN	0.0908127	-0.588327	0.230859	0.427761	0.371826
	0.924334	0.943357	P19338;H7BY16	P19338;H7BY16	Nucleolin	NCL	15	15	15	27.3	27.3	27.3	76.613	160.86	11889000000	117	-0.622324	-0.737143	0.535284	0.261872	0.62163	1.12239
	0.924252	2.10042	Q14974;J3KTM9;J3QR48;J3QKQ5	Q14974;J3KTM9	Importin subunit beta-1	KPNB1	14	14	14	21.1	21.1	21.1	97.169	130.16	14291000000	166	-2.00514	NaN	0.550127	1.43847	1.58344	1.09681
	0.902273	1.33693	P31930	P31930	Cytochrome b-c1 complex subunit 1, mitochondrial	UQCRC1	7	7	7	21	21	21	52.645	65.391	2503300000	57	NaN	-2.74132	-1.61275	-1.56363	-0.582535	-0.374142
	0.895106	1.23499	P27797;K7EJB9;K7EL50	P27797;K7EJB9	Calreticulin	CALR	12	12	12	45.6	45.6	45.6	48.141	129.95	31292000000	213	1.50809	0.302845	-0.427261	2.28444	1.23804	1.56616
	0.885552	0.992571	P14625;Q96GW1;A0A1W2PRR1;F8W026;H0YIV0;Q58FF3	P14625	Endoplasmin	HSP90B1	22	20	20	30.8	29	29	92.468	142.6	20888000000	153	0.962261	0.288534	1.04639	0.961995	1.74403	2.56887
	0.872268	1.29305	Q8NBS9	Q8NBS9	Thioredoxin domain-containing protein 5	TXNDC5	11	11	11	31	31	31	47.628	36.63	2971500000	65	-1.51008	-2.56275	NaN	-1.48168	-0.569443	-0.178968
	0.85625	-0.816274	P60866;E5RJX2;E5RIP1;G3XAN0	P60866;E5RJX2;E5RIP1	40S ribosomal protein S20	RPS20	4	4	4	28.6	28.6	28.6	13.373	29.655	13155000000	84	2.2779	1.03775	2.00632	0.500606	1.1009	1.27164
	0.851079	-1.85448	A0A3B3ITT5;P47914	A0A3B3ITT5;P47914	60S ribosomal protein L29	RPL29	5	5	5	22.2	22.2	22.2	18.512	11.074	11752000000	65	3.47629	1.03468	1.62071	-0.634185	-0.368685	1.57112
	0.842258	-1.00876	P16403;Q02539;P22492;P16401	P16403	Histone H1.2	HIST1H1C	20	20	5	45.5	45.5	15	21.364	81.838	93803000000	333	4.26254	4.08029	4.91964	2.545	3.43517	4.25603
	0.842216	1.42606	Q9P0L0;J3QKM9;E5RK64;O95292	Q9P0L0	Vesicle-associated membrane protein-associated protein A	VAPA	10	10	10	36.5	36.5	36.5	27.893	70.202	3937700000	118	-0.984945	NaN	-2.27279	-1.03086	0.340879	0.0815659
	0.818096	0.644713	P25705;K7EK77;K7ENJ4;K7ERX7;K7EJP1;K7EQH4;K7ESA0	P25705;K7EK77	ATP synthase subunit alpha, mitochondrial	ATP5A1	18	18	18	35.3	35.3	35.3	59.75	205.9	12146000000	124	-0.155952	0.574797	0.164772	0.441619	1.42116	0.65498
	0.798964	-0.67594	P33992;B1AHB1;B1AHB2;B1AHA9	P33992;B1AHB1	DNA replication licensing factor MCM5;DNA helicase	MCM5	11	11	11	20.2	20.2	20.2	82.285	40.907	6345700000	61	NaN	0.573618	-0.0410194	-0.409297	-0.409985	NaN
	0.769117	-0.683447	P10412	P10412	Histone H1.4	HIST1H1E	19	4	3	39.7	16	9.6	21.865	28.855	13465000000	76	1.5068	1.36233	1.05091	1.05588	-0.147682	0.9615
	0.737853	1.10057	F8W6I7;P09651;F8VTQ5;F8W646;H0YH80;F8VZ49;Q32P51;F8VYN5;A0A2R8Y4L2	F8W6I7;P09651;F8VTQ5;F8W646;H0YH80	Heterogeneous nuclear ribonucleoprotein A1;Heterogeneous nuclear ribonucleoprotein A1, N-terminally processed	HNRNPA1	10	10	10	27.4	27.4	27.4	33.155	42.688	5861800000	129	-0.105619	-1.27983	-1.9177	-0.67435	-0.130363	0.803268
	0.714742	0.854974	Q96QK1;I3L4S0;A0A1W2PP10;A0A3B3ITD4	Q96QK1	Vacuolar protein sorting-associated protein 35	VPS35	10	10	10	18.3	18.3	18.3	91.706	81.458	2688100000	43	NaN	-0.534903	-1.3006	NaN	0.158504	-0.28406
	0.703325	0.56692	P04406;E7EUT5;O14556	P04406;E7EUT5	Glyceraldehyde-3-phosphate dehydrogenase	GAPDH	17	17	17	59.7	59.7	59.7	36.053	304.75	73148000000	260	3.00587	2.30883	3.35469	3.2456	3.86006	3.26449
	0.663471	1.026	P07900;G3V2J8;Q14568;Q58FF6;Q58FG0	P07900	Heat shock protein HSP 90-alpha	HSP90AA1	24	14	14	36.2	25.3	25.3	84.659	153.65	25757000000	128	1.20225	0.842993	1.61648	0.942674	2.67839	3.11866
	0.607713	-0.64953	P22234;E9PBS1;D6RF62	P22234;E9PBS1;D6RF62	Multifunctional protein ADE2;Phosphoribosylaminoimidazole-succinocarboxamide synthase;Phosphoribosylaminoimidazole carboxylase	PAICS	13	13	13	30.4	30.4	30.4	47.079	103.81	5997000000	114	0.214493	NaN	1.10859	-0.412702	0.0410156	0.407721
	0.58618	0.994077	P13727;H0YCG3	P13727	Bone marrow proteoglycan;Eosinophil granule major basic protein	PRG2	9	9	9	42.8	42.8	42.8	25.205	26.281	5930100000	84	0.0866508	-0.965654	0.0155621	-0.606759	1.08062	1.64492
	0.585648	-0.971266	P35579;P35580;P35749;Q5BKV1;A0A2R8Y4C3;E7ERA5;A0A0C4DFM8;A1L2Z2;A0A087X0T3;P11055;B1AH99;Q9UKX2;Q9Y623;P12882;P13533;Q9UKX3;P13535;P12883;A7E2Y1	P35579	Myosin-9	MYH9	42	42	38	27.3	27.3	24.7	226.53	323.31	9189000000	173	-0.832783	0.797291	1.59743	-0.774724	-0.463091	-0.11404
	0.574266	-0.215963	H0YHA7;J3QQ67;Q07020;G3V203;F8VUA6;F8VYV2;A0A075B7A0	H0YHA7;J3QQ67;Q07020;G3V203;F8VUA6;F8VYV2;A0A075B7A0	60S ribosomal protein L18	RPL18	8	8	8	47.3	47.3	47.3	18.863	61.463	19096000000	116	2.05487	1.7377	1.92936	NaN	1.55078	1.83192
	0.550324	0.487341	P62851	P62851	40S ribosomal protein S25	RPS25	3	3	3	24	24	24	13.742	14.395	8359500000	41	NaN	-0.263002	0.269629	NaN	0.691742	0.289566
	0.538162	0.41237	A0A087WWU8;Q5HYB6;D6R904;Q5VU61;D6RFM2;K7ERG3;K7ENT6;A0A2R8YH90;A0A2R8YEU4;A0A2R8YE05;K7EP68;H0YKP3;H0YK48;Q5TCU8;CON__Q3SX28;Q5TCU3;A0A0S2Z4G6;A7XZE4;B7Z596;H0YKJ4;H7BYY1;P07951;H0YKX5;F5H7S3;Q6ZN40;H0YL80;H0YNC7;P09493;A0A2R8YHD2;K7EPV9;K7EMU5	A0A087WWU8;Q5HYB6;D6R904;Q5VU61		TPM3;DKFZp686J1372	18	18	10	54.6	54.6	19.4	26.42	124.5	13684000000	159	0.0231285	0.96209	0.789354	0.652284	1.15701	1.20238
	0.502215	-1.08825	D6RG13;P61247;D6RAT0;D6RB09;E9PFI5;H0Y9Y4;D6R9B6;H0Y8L7;D6RAS7;D6RED7;D6RGE0;D6RI02	D6RG13;P61247;D6RAT0;D6RB09;E9PFI5;H0Y9Y4;D6R9B6;H0Y8L7;D6RAS7	40S ribosomal protein S3a	RPS3A	9	9	9	42.6	42.6	42.6	25.608	32.001	3430000000	71	NaN	-0.150436	0.222336	-1.50504	-1.95724	0.305376
	0.46644	-0.457917	P12268;H0Y4R1;E7ETK5	P12268;H0Y4R1	Inosine-5-monophosphate dehydrogenase 2	IMPDH2	11	11	11	27.4	27.4	27.4	55.804	48.75	7266400000	122	0.357557	0.43848	-0.21476	0.148393	NaN	-0.676708
	0.45068	-0.33308	P26583;D6R9A6	P26583;D6R9A6	High mobility group protein B2	HMGB2	11	11	9	35.9	35.9	24.9	24.033	37.221	2308500000	101	-1.04684	NaN	-1.31784	NaN	-1.75873	-1.27211
	0.395889	0.183287	P14618;H3BTN5;B4DNK4;H3BQ34;H3BR70;H3BT25;H3BUW1;H3BTJ2;H3BU13;H3BN34;H3BQZ3;P30613	P14618;H3BTN5;B4DNK4;H3BQ34;H3BR70	Pyruvate kinase PKM;Pyruvate kinase	PKM	27	27	27	61.6	61.6	61.6	57.936	323.31	107390000000	409	3.16753	3.74921	3.33819	3.41897	3.6724	3.71342
	0.324615	0.252062	Q99497;K7ELW0;K7EN27	Q99497;K7ELW0;K7EN27	Protein deglycase DJ-1	PARK7	8	8	8	52.4	52.4	52.4	19.891	37.71	10595000000	77	NaN	0.689505	0.117662	0.689013	0.622278	NaN
	0.323001	0.475605	P30050	P30050	60S ribosomal protein L12	RPL12	5	5	5	39.4	39.4	39.4	17.818	89.453	2149800000	56	-1.36805	NaN	-1.51444	-1.63594	-1.15243	-0.108559
	0.302478	0.478603	P18669;P15259;Q8N0Y7	P18669;P15259	Phosphoglycerate mutase 1;Phosphoglycerate mutase 2	PGAM1;PGAM2	10	10	10	47.2	47.2	47.2	28.804	199.47	21108000000	116	0.665802	0.829517	-0.163185	0.278012	NaN	1.56728
	0.274852	0.266083	Q60FE5;P21333;A0A087WWY3;F8WE98;H0Y5F3;H0Y5C6;O75369;Q14315	Q60FE5;P21333;A0A087WWY3	Filamin-A	FLNA	26	26	26	14	14	14	278.22	169.29	4467100000	108	-0.390802	-0.448183	0.527111	-0.289388	0.366364	0.409399
	0.226301	0.368467	P49327;A0A0U1RQF0;A0A0U1RRG3;A0A1B0GTR5;J3KTF0	P49327;A0A0U1RQF0	Fatty acid synthase;[Acyl-carrier-protein] S-acetyltransferase;[Acyl-carrier-protein] S-malonyltransferase;3-oxoacyl-[acyl-carrier-protein] synthase;3-oxoacyl-[acyl-carrier-protein] reductase;3-hydroxyacyl-[acyl-carrier-protein] dehydratase;Enoyl-[acyl-carrier-protein] reductase;Oleoyl-[acyl-carrier-protein] hydrolase	FASN	38	38	38	20.6	20.6	20.6	273.42	323.31	13044000000	221	-0.0744801	1.12577	2.01526	1.03795	1.41344	1.72055
	0.222197	0.497856	P50991	P50991	T-complex protein 1 subunit delta	CCT4	15	15	15	35.8	35.8	35.8	57.924	89.16	9994900000	121	-1.64068	-0.141308	0.261684	-0.554677	NaN	0.536854
	0.20747	0.225065	P78371;F5GWF6;F8VQ14	P78371;F5GWF6;F8VQ14	T-complex protein 1 subunit beta	CCT2	20	20	20	51	51	51	57.488	191.28	13773000000	123	NaN	1.33229	0.262329	1.07095	1.11068	0.88549
	0.202107	0.224676	P31146;H3BRY3;H3BTU6;H3BRJ0;H3BNA2;H3BU76;H3BSL1	P31146;H3BRY3	Coronin-1A;Coronin	CORO1A	18	18	18	34.3	34.3	34.3	51.026	74.338	14379000000	149	0.99073	0.224695	1.13122	0.430896	1.04107	1.54871
	0.202094	0.387236	P46776;E9PJD9;E9PLL6;E9PLX7	P46776;E9PJD9;E9PLL6;E9PLX7	60S ribosomal protein L27a	RPL27A	6	6	6	39.2	39.2	39.2	16.561	22.747	12207000000	68	1.11126	0.184137	1.48071	0.0528021	1.97924	1.90578
	0.16602	-0.152676	A0A024R4M0;P46781;B5MCT8;C9JM19;F2Z3C0;A8MXK4	A0A024R4M0;P46781;B5MCT8;C9JM19	40S ribosomal protein S9	RPS9	9	9	9	36.1	36.1	36.1	22.591	20.757	4697500000	73	-0.542517	-0.140251	NaN	-0.904023	-0.0906639	-0.487492
	0.165063	-0.143993	I3L3P7;P62244;I3L246;H3BV27;H3BT37;I3L303;H3BVC7	I3L3P7;P62244;I3L246;H3BV27;H3BT37;I3L303	40S ribosomal protein S15a	RPS15A	6	6	3	47	47	30	11.477	18.493	5636300000	66	0.0846462	-0.263449	-0.707319	NaN	-0.273636	-0.605099
	0.155376	-0.188559	P26639;D6R9F8;D6RCA5;D6RDJ6	P26639	Threonine--tRNA ligase, cytoplasmic	TARS	8	8	8	14	14	14	83.434	83.745	5161100000	71	0.196817	-0.523382	NaN	0.00384045	-0.170313	-0.889051
	0.130508	0.185567	E9PKZ0;P62917;G3V1A1;E9PP36;E9PKU4	E9PKZ0;P62917;G3V1A1	60S ribosomal protein L8	RPL8	3	3	3	13.7	13.7	13.7	22.389	21.531	1715100000	46	-0.771545	-2.18663	-1.97539	-1.70575	-1.7724	-0.89871
	0.129265	-0.101019	Q9Y3U8;J3QSB5;J3KTD3	Q9Y3U8;J3QSB5	60S ribosomal protein L36	RPL36	6	6	6	34.3	34.3	34.3	12.254	36.978	4877200000	89	-0.099165	-0.102674	-0.34585	NaN	-0.632261	0.0650978
	0.113161	0.154475	P62241;Q5JR95	P62241;Q5JR95	40S ribosomal protein S8	RPS8	9	9	9	45.2	45.2	45.2	24.205	222.07	11501000000	116	0.793503	0.119905	1.39191	0.38359	0.857584	1.52757
	0.10431	0.127205	P62753;A2A3R5;A2A3R7	P62753;A2A3R5	40S ribosomal protein S6	RPS6	9	9	9	32.9	32.9	32.9	28.68	27.984	5364700000	51	0.368391	NaN	-0.372591	NaN	0.304302	-0.0540924
	0.098928	0.172351	P62854;Q5JNZ5	P62854;Q5JNZ5	40S ribosomal protein S26;Putative 40S ribosomal protein S26-like 1	RPS26;RPS26P11	4	4	4	37.4	37.4	37.4	13.015	13.347	3230100000	49	-1.40458	NaN	-0.503809	NaN	-1.1563	-0.407389
	0.0828841	-0.140803	M0R3D6;M0R1A7;M0R117;Q02543;M0R0P7	M0R3D6;M0R1A7;M0R117;Q02543;M0R0P7	60S ribosomal protein L18a	RPL18A	3	3	3	18.4	18.4	18.4	16.714	40.921	2509200000	39	-0.410549	-1.51394	NaN	-1.5546	-0.47027	-1.28427
	0.0698873	0.157097	P15880;H0YEN5;E9PMM9;I3L404;E9PPT0;E9PM36;E9PQD7	P15880;H0YEN5;E9PMM9;I3L404;E9PPT0;E9PM36;E9PQD7	40S ribosomal protein S2	RPS2	7	7	7	27	27	27	31.324	19.903	1209000000	45	-2.06454	NaN	-1.99272	NaN	-2.60969	-1.13338
	0.0662119	-0.195057	J3QR09;J3KTE4;P84098	J3QR09;J3KTE4;P84098	Ribosomal protein L19;60S ribosomal protein L19	RPL19	5	5	5	19.2	19.2	19.2	23.134	32.292	2824000000	40	0.442831	-1.48405	NaN	NaN	-0.651218	-0.780113
	0.0575651	0.0927359	Q02878;F8VZ45;U3KQR5;F8VR69;F8VZA3;F8VWR1;F8VU16	Q02878	60S ribosomal protein L6	RPL6	13	13	13	37.8	37.8	37.8	32.728	66.345	7081500000	123	1.28464	-0.11392	0.240042	NaN	0.478249	0.647732
	0.0382547	-0.0299927	P35232;C9JW96;C9JZ20;E7ESE2;E9PCW0;D6RBK0	P35232;C9JW96;C9JZ20;E7ESE2;E9PCW0	Prohibitin	PHB	7	7	7	31.6	31.6	31.6	29.804	120.22	13634000000	101	0.408165	0.648634	-0.234747	0.233911	0.310209	0.187954
	0.0159806	-0.0362355	A0A1X7SBS1;A0A1W2PPS1;Q00839;A0A1W2PP35;A0A1W2PQL0;A0A1W2PP34;A0A1W2PPL4;A0A1W2PPH7;Q5RI18;A0A1W2PRZ7;A0A1W2PQ74;A0A1W2PQD4;A0A1W2PPE9;A0A1W2PP22	A0A1X7SBS1;A0A1W2PPS1;Q00839;A0A1W2PP35;A0A1W2PQL0;A0A1W2PP34;A0A1W2PPL4;A0A1W2PPH7;Q5RI18;A0A1W2PRZ7;A0A1W2PQ74;A0A1W2PQD4	Heterogeneous nuclear ribonucleoprotein U	HNRNPU	16	16	16	25.3	25.3	25.3	81.794	110.26	10738000000	130	0.293493	NaN	1.18373	-0.149989	0.644413	1.61271
	0.00912035	-0.00900046	P36578;H3BM89;H3BU31;H3BTP7	P36578;H3BM89	60S ribosomal protein L4	RPL4	18	18	18	46.1	46.1	46.1	47.697	124.92	19410000000	196	1.70645	1.8138	1.71443	1.54035	1.30058	2.36675

## Sheet: OXS008450-OXS008255 1 uM
Significant	-Log(p-value)	Difference	Protein IDs	Majority protein IDs	Protein names	Gene names	Peptides	Razor + unique peptides	Unique peptides	Sequence coverage [%]	Unique + razor sequence coverage [%]	Unique sequence coverage [%]	Mol. weight [kDa]	Q-value	Score	Intensity	MS/MS count	OXS008450 1	OXS008450 2	OXS008450 3	OXS008450/OXS008255 1uM 1	OXS008450/OXS008255 1uM 2	OXS008450/OXS008255 1uM 3
	0.33682	1.77058	P00558;P07205	P00558	Phosphoglycerate kinase 1	PGK1	29	29	29	73.1	73.1	73.1	44.614	0	323.31	103810000000	474	3.75883	3.7672	4.03996	4.18428	4.32172	-2.25175
	0.350584	1.19876	P05164;J3QSF7	P05164	Myeloperoxidase;Myeloperoxidase;89 kDa myeloperoxidase;84 kDa myeloperoxidase;Myeloperoxidase light chain;Myeloperoxidase heavy chain	MPO	52	52	48	66.4	66.4	62.3	83.868	0	323.31	1320700000000	2324	7.79298	7.84745	7.83761	8.19519	7.89374	3.79284
+	2.50381	1.13413	Q5JP53;P07437;Q5ST81;Q9BVA1;Q13885;A6NNZ2;CON__ENSEMBL:ENSBTAP00000025008;Q9H4B7;M0R1I1	Q5JP53;P07437;Q5ST81;Q9BVA1;Q13885	Tubulin beta chain;Tubulin beta-2B chain;Tubulin beta-2A chain	TUBB;TUBB2B;TUBB2A	24	24	4	59.2	59.2	10.6	47.766	0	323.31	170400000000	833	5.71592	5.60007	5.86712	4.80919	4.69222	4.27929
	0.285347	1.09425	P08238;Q58FF7;Q58FF8	P08238	Heat shock protein HSP 90-beta	HSP90AB1	29	29	17	40.9	40.9	29.8	83.263	0	323.31	155460000000	474	4.46515	4.9451	5.04188	5.28675	5.2327	0.649945
	0.233328	0.889453	O00299	O00299	Chloride intracellular channel protein 1	CLIC1	14	14	14	65.1	65.1	65.1	26.922	0	230.37	50574000000	223	2.40908	2.13467	2.7792	3.1349	2.93629	-1.4166
	0.826325	0.709891	P68371;P04350;K7ESM5;Q9BUF5;M0R2D3;M0QY85;M0R0X0;M0QY37;M0QX14;M0R042;M0QZL7;M0QYM7;M0R278;M0R2T4;A0A075B724	P68371;P04350	Tubulin beta-4B chain;Tubulin beta-4A chain	TUBB4B;TUBB4A	24	5	3	56.9	13.7	7	49.83	0	85.276	9308500000	70	1.23268	1.42409	1.74394	0.336535	1.17749	NaN
	0.205909	0.673403	P13796;Q5TBN3;A0A0A0MSQ0;P13797;Q5TBN5;U3KQI3;Q14651;C9JAM8	P13796	Plastin-2	LCP1	34	34	34	66.8	66.8	66.8	70.288	0	323.31	68501000000	431	3.11692	3.38049	3.0619	3.87825	3.66521	-0.00435543
	0.237449	0.637592	P21796;C9JI87	P21796;C9JI87	Voltage-dependent anion-selective channel protein 1	VDAC1	22	22	22	80.2	80.2	80.2	30.772	0	323.31	275900000000	562	5.97779	6.10049	5.67061	6.55647	6.08097	3.19869
	0.301478	0.619981	P45880;A0A0A0MR02;Q5JSD2;Q5JSD1;A2A3S1	P45880;A0A0A0MR02;Q5JSD2;Q5JSD1	Voltage-dependent anion-selective channel protein 2	VDAC2	18	18	18	67.3	67.3	67.3	31.566	0	323.31	217280000000	619	5.50005	5.55644	5.17692	5.82292	5.39604	3.15451
	0.336741	0.594544	Q9NS69	Q9NS69	Mitochondrial import receptor subunit TOM22 homolog	TOMM22	6	6	6	59.9	59.9	59.9	15.521	0	245.1	77679000000	222	3.65979	4.31834	4.59095	4.4097	2.78059	NaN
	0.701961	0.577407	P49327;A0A0U1RQF0;A0A0U1RRG3;A0A1B0GTR5;J3KTF0	P49327;A0A0U1RQF0	Fatty acid synthase;[Acyl-carrier-protein] S-acetyltransferase;[Acyl-carrier-protein] S-malonyltransferase;3-oxoacyl-[acyl-carrier-protein] synthase;3-oxoacyl-[acyl-carrier-protein] reductase;3-hydroxyacyl-[acyl-carrier-protein] dehydratase;Enoyl-[acyl-carrier-protein] reductase;Oleoyl-[acyl-carrier-protein] hydrolase	FASN	38	38	38	20.6	20.6	20.6	273.42	0	323.31	13044000000	221	1.03795	1.41344	1.72055	1.13734	0.489145	NaN
	0.538697	0.564907	Q96QK1;I3L4S0;A0A1W2PP10;A0A3B3ITD4	Q96QK1	Vacuolar protein sorting-associated protein 35	VPS35	10	10	10	18.3	18.3	18.3	91.706	0	81.458	2688100000	43	NaN	0.158504	-0.28406	-0.300043	-0.955326	NaN
	0.522678	0.474194	O75874;C9J4N6;C9JJE5;C9JLU6	O75874	Isocitrate dehydrogenase [NADP] cytoplasmic	IDH1	9	8	8	27.3	25.1	25.1	46.659	0	26.807	1364300000	46	NaN	-0.653448	-0.796551	-1.53384	-0.864544	NaN
	0.236336	0.422486	P04843;B7Z4L4;F8WF32	P04843;B7Z4L4	Dolichyl-diphosphooligosaccharide--protein glycosyltransferase subunit 1	RPN1	24	24	24	45.3	45.3	45.3	68.569	0	251.06	16652000000	154	1.25191	2.0695	1.66282	2.55802	0.684378	0.474374
	0.418712	0.395318	Q15393	Q15393	Splicing factor 3B subunit 3	SF3B3	12	12	12	12.9	12.9	12.9	135.58	0	40.162	2323600000	44	-0.00367069	-0.393101	-0.820087	-0.482077	-1.1198	NaN
	0.139528	0.335472	P78527;F5GX40	P78527	DNA-dependent protein kinase catalytic subunit	PRKDC	79	79	79	22	22	22	469.08	0	323.31	37143000000	496	2.51852	2.89711	2.65594	3.29091	3.1833	0.59094
	0.127514	0.331696	P04406;E7EUT5;O14556	P04406;E7EUT5	Glyceraldehyde-3-phosphate dehydrogenase	GAPDH	17	17	17	59.7	59.7	59.7	36.053	0	304.75	73148000000	260	3.2456	3.86006	3.26449	4.18511	3.92339	1.26656
	0.24843	0.325155	Q9HD20;H7C3H2	Q9HD20	Manganese-transporting ATPase 13A1	ATP13A1	13	13	13	14.7	14.7	14.7	132.95	0	62.839	2925700000	63	NaN	-0.364542	-0.0373573	-0.972136	-0.0800743	NaN
	0.493112	0.295249	P15374;A0A087WTB8;Q5TBK7	P15374;A0A087WTB8;Q5TBK7	Ubiquitin carboxyl-terminal hydrolase isozyme L3;Ubiquitin carboxyl-terminal hydrolase	UCHL3	5	5	5	29.6	29.6	29.6	26.182	0	12.086	631990000	37	-2.415	NaN	-1.9666	-2.51371	-2.45838	NaN
	0.227522	0.27703	H0Y2W2;Q5T9A4;Q5T2N8;J3QSF3;Q5SV16	H0Y2W2;Q5T9A4	ATPase family AAA domain-containing protein 3B	ATAD3A;ATAD3B	10	10	2	19.4	19.4	3	64.243	0	62.059	3780700000	58	-0.408504	0.180075	NaN	-0.716484	-0.0660057	NaN
	0.647403	0.267379	Q99714;Q5H928	Q99714;Q5H928	3-hydroxyacyl-CoA dehydrogenase type-2	HSD17B10	10	10	10	61.3	61.3	61.3	26.923	0	108.43	4232300000	80	-0.111396	0.31271	0.0032177	-0.285065	-0.113338	NaN
	0.130995	0.264827	P07737;K7EJ44;CON__P02584;I3L3D5	P07737;K7EJ44	Profilin-1	PFN1	13	13	13	91.4	91.4	91.4	15.054	0	88.601	38927000000	160	2.67176	3.36617	3.29053	3.64378	3.46159	1.4286
	0.408059	0.259051	P62753;A2A3R5;A2A3R7	P62753;A2A3R5	40S ribosomal protein S6	RPS6	9	9	9	32.9	32.9	32.9	28.68	0	27.984	5364700000	51	NaN	0.304302	-0.0540924	0.0233498	-0.291243	NaN
	0.866122	0.24227	P14618;H3BTN5;B4DNK4;H3BQ34;H3BR70;H3BT25;H3BUW1;H3BTJ2;H3BU13;H3BN34;H3BQZ3;P30613	P14618;H3BTN5;B4DNK4;H3BQ34;H3BR70	Pyruvate kinase PKM;Pyruvate kinase	PKM	27	27	27	61.6	61.6	61.6	57.936	0	323.31	107390000000	409	3.41897	3.6724	3.71342	3.34057	3.37808	NaN
	0.0889746	0.193278	Q15366;H3BRU6;F8VZX2;F8VXH9;F8W0G4;F8W1G6;J3QT27;E9PFP8;P57721;H3BSS4;F8VRH0;F8VTZ0;H3BND9	Q15366;H3BRU6;F8VZX2;F8VXH9;F8W0G4	Poly(rC)-binding protein 2	PCBP2	7	5	5	29.6	21.1	21.1	38.58	0	16.62	5716600000	50	NaN	0.188749	-0.0120506	0.613075	-0.822933	NaN
	0.231853	0.178359	Q60FE5;P21333;A0A087WWY3;F8WE98;H0Y5F3;H0Y5C6;O75369;Q14315	Q60FE5;P21333;A0A087WWY3	Filamin-A	FLNA	26	26	26	14	14	14	278.22	0	169.29	4467100000	108	-0.289388	0.366364	0.409399	0.0252972	-0.057766	NaN
	0.053252	0.165866	P07237;H7BZ94;H0Y3Z3;I3L398;I3L312;I3L4M2;I3NI03;I3L0S0;I3L3U6;I3L3P5;I3L1Y5;I3L514	P07237;H7BZ94;H0Y3Z3	Protein disulfide-isomerase	P4HB	31	31	31	62.2	62.2	62.2	57.116	0	323.31	83129000000	481	3.71439	3.66586	4.0337	4.81789	4.58845	1.51001
	0.178449	0.164059	A0A1X7SBZ2;A0A1W2PQ51;Q92841;A0A0U1RQJ0	A0A1X7SBZ2;A0A1W2PQ51;Q92841	Probable ATP-dependent RNA helicase DDX17	DDX17	13	13	9	20.9	20.9	14.4	80.253	0	70.325	4061700000	72	-0.413156	-0.239498	NaN	-0.802702	-0.17807	NaN
	0.0858443	0.146624	Q9Y277;E5RJN6;E5RHZ6;E5RFP6;E5RHE1;E5RK27;E5RFL1	Q9Y277;E5RJN6;E5RHZ6;E5RFP6	Voltage-dependent anion-selective channel protein 3	VDAC3	12	12	12	50.5	50.5	50.5	30.658	0	105.24	16307000000	130	2.16215	2.17373	1.8625	2.67908	2.33784	0.741591
	0.105142	0.11537	P40925;B9A041;C9JF79;C9JRL4;B8ZZ51	P40925;B9A041;C9JF79;C9JRL4	Malate dehydrogenase, cytoplasmic;Malate dehydrogenase	MDH1	7	7	7	26.9	26.9	26.9	36.426	0	44.747	10687000000	71	NaN	1.10745	1.81433	1.45674	1.2343	NaN
	0.024773	0.0871366	P60174;U3KPZ0;U3KQF3;U3KPS5	P60174	Triosephosphate isomerase	TPI1	15	15	15	67.8	67.8	67.8	30.791	0	303.88	56922000000	313	2.85398	2.70963	2.95685	3.66097	4.17645	0.421638
	0.125858	0.0837812	P53396;K7ESG8	P53396	ATP-citrate synthase	ACLY	17	17	17	19.6	19.6	19.6	120.84	0	131.61	4953700000	99	NaN	-0.0283394	0.136753	-0.242001	0.182852	NaN
	0.0694491	0.049283	P07099	P07099	Epoxide hydrolase 1	EPHX1	8	8	8	14.5	14.5	14.5	52.948	0	13.252	945200000	26	NaN	-1.14207	-1.60228	-1.38345	-1.45947	NaN
	0.0130332	0.041076	P13639	P13639	Elongation factor 2	EEF2	26	26	25	36.9	36.9	35.8	95.337	0	159.83	29494000000	236	1.8955	2.33154	2.52909	3.51957	2.92268	0.190652
	0.0127601	0.0269629	Q5VTE0;P68104;A0A087WVQ9;A0A087WV01;A0A2U3TZH3;Q05639;A0A2R8Y488;Q5JR01;A0A2R8Y660;A6PW80;A0A2R8YDN5	Q5VTE0;P68104;A0A087WVQ9;A0A087WV01;A0A2U3TZH3;Q05639	Putative elongation factor 1-alpha-like 3;Elongation factor 1-alpha 1;Elongation factor 1-alpha;Elongation factor 1-alpha 2	EEF1A1P5;EEF1A1;EEF1A2	16	16	16	54.5	54.5	54.5	50.184	0	206.98	148070000000	417	3.99775	4.71932	4.60302	4.96924	5.17441	3.09554
	0.0258021	0.0260563	P22234;E9PBS1;D6RF62	P22234;E9PBS1;D6RF62	Multifunctional protein ADE2;Phosphoribosylaminoimidazole-succinocarboxamide synthase;Phosphoribosylaminoimidazole carboxylase	PAICS	13	13	13	30.4	30.4	30.4	47.079	0	103.81	5997000000	114	-0.412702	0.0410156	0.407721	-0.18445	0.156361	NaN
	0.134797	0.021452	F5GXX5;P61803;F5H895;A0A0B4J239	F5GXX5;P61803;F5H895;A0A0B4J239	Dolichyl-diphosphooligosaccharide--protein glycosyltransferase subunit DAD1	DAD1	3	3	3	37.6	37.6	37.6	9.5541	0	50.559	3737400000	37	NaN	0.360165	0.469179	0.387697	0.398743	NaN
	0.0147549	0.0214233	H0YEL5;O43447;C9JQD4	H0YEL5;O43447;C9JQD4	Peptidyl-prolyl cis-trans isomerase H;Peptidyl-prolyl cis-trans isomerase	PPIH	3	3	3	35.4	35.4	35.4	10.281	0	12.349	563450000	28	NaN	-2.22025	-1.33033	-1.71044	-1.88299	NaN
	0.0231682	0.0195093	Q13813;A0A0D9SF54;A0A0D9SGF6;A0A1B0GTB7;A0A0D9SFF6	Q13813;A0A0D9SF54;A0A0D9SGF6	Spectrin alpha chain, non-erythrocytic 1	SPTAN1	8	8	8	4.7	4.7	4.7	284.54	0	39.568	853730000	37	-1.81963	-1.19551	-1.16336	-1.41052	-1.41417	NaN
	0.067745	0.0186281	G3XAN4;Q15629	G3XAN4;Q15629	Translocating chain-associated membrane protein 1	TRAM1	8	8	8	24.7	24.7	24.7	33.435	0	89.565	2295600000	50	-0.193641	-0.178186	-0.145866	-0.0674667	-0.314919	NaN
	0.00612349	0.0153205	P04075;J3KPS3;H3BQN4;H3BPS8;H3BUH7;H3BR04;H3BMQ8;H3BU78;H3BR68;A0A087WXX2;A0A3B3IS80;P05062	P04075;J3KPS3;H3BQN4;H3BPS8;H3BUH7	Fructose-bisphosphate aldolase A;Fructose-bisphosphate aldolase	ALDOA	31	31	27	86.3	86.3	74.7	39.42	0	323.31	163470000000	501	4.61057	4.7262	4.93148	5.68306	5.42196	3.11726
	0.0141648	0.0143207	P29350;F5H0N8;F5H5H9;F5GY79;F5H1Z8;F5H1V7;F5H4Z1;F5GXD4;U3KQS1	P29350	Tyrosine-protein phosphatase non-receptor type 6	PTPN6	8	8	8	19.2	19.2	19.2	67.56	0	33.82	4012600000	78	-0.516204	0.124262	0.323788	-0.00611877	-0.0679588	NaN
	0.00901887	0.00567627	E9PB90;P52789	E9PB90;P52789	Hexokinase;Hexokinase-2	HK2	10	10	10	11.6	11.6	11.6	98.972	0	25.303	1567400000	31	NaN	-0.969898	-0.837387	-0.725655	-1.09298	NaN
	0.00408402	0.00186253	H0YHA7;J3QQ67;Q07020;G3V203;F8VUA6;F8VYV2;A0A075B7A0	H0YHA7;J3QQ67;Q07020;G3V203;F8VUA6;F8VYV2;A0A075B7A0	60S ribosomal protein L18	RPL18	8	8	8	47.3	47.3	47.3	18.863	0	61.463	19096000000	116	NaN	1.55078	1.83192	1.68339	1.69558	NaN
	0.00309337	0.00142384	Q9UBB4;A0A1W2PQD2;B1AHE4;B1AHE3	Q9UBB4;A0A1W2PQD2;B1AHE4	Ataxin-10	ATXN10	7	7	7	20.4	20.4	20.4	53.488	0	63.234	1725000000	36	NaN	-0.428125	-0.674	-0.481718	-0.623255	NaN
	4.2121e-05	0.000108083	P30101	P30101	Protein disulfide-isomerase A3	PDIA3	22	22	17	44.4	44.4	37	56.782	0	136.07	13722000000	208	1.10334	1.39869	2.46685	2.45357	2.30844	0.206553
	0.000952795	-0.0012989	Q96RQ3;E9PHF7;E9PG35;F5GYT8;G5E9X5;F8WDI3	Q96RQ3;E9PHF7;E9PG35;F5GYT8;G5E9X5	Methylcrotonoyl-CoA carboxylase subunit alpha, mitochondrial	MCCC1	24	24	24	40.4	40.4	40.4	80.472	0	323.31	60100000000	337	2.98589	3.56886	3.04646	3.60343	3.60833	2.39336
	0.00537844	-0.00361284	Q08211	Q08211	ATP-dependent RNA helicase A	DHX9	15	15	15	16.1	16.1	16.1	140.96	0	146.49	2296400000	54	-1.16861	-0.916761	-0.816246	-1.18909	-0.738094	NaN
	0.00908057	-0.0130711	P62854;Q5JNZ5	P62854;Q5JNZ5	40S ribosomal protein S26;Putative 40S ribosomal protein S26-like 1	RPS26;RPS26P11	4	4	4	37.4	37.4	37.4	13.015	0	13.347	3230100000	49	NaN	-1.1563	-0.407389	-0.55372	-1.33794	-0.414655
	0.127524	-0.0230732	Q14204;A0A2R8Y706;A0A2R8Y5T0;A0A2R8Y542;A0A2R8Y6H2;A0A2R8YFZ7;A0A2R8Y6I5;A0A2R8YGC7;H0YJ21	Q14204;A0A2R8Y706	Cytoplasmic dynein 1 heavy chain 1	DYNC1H1	24	24	24	6.6	6.6	6.6	532.4	0	103.74	2700100000	78	NaN	-0.0850143	0.0377483	-0.00935745	0.00823784	NaN
	0.0166692	-0.0268243	P05386	P05386	60S acidic ribosomal protein P1	RPLP1	3	3	2	66.7	66.7	51.8	11.514	0	51.945	13381000000	53	2.15889	2.68221	1.32547	1.92477	2.23993	NaN
	0.0481943	-0.0293403	P23396;E9PL09;E9PPU1;F2Z2S8;H0YF32;H0YCJ7;H0YEU2;E9PQ96;E9PSF4;E9PJH4;E9PK82;H0YES8;E9PQX2	P23396;E9PL09;E9PPU1;F2Z2S8;H0YF32;H0YCJ7;H0YEU2	40S ribosomal protein S3	RPS3	12	12	12	45.3	45.3	45.3	26.688	0	43.802	4926100000	70	0.117646	NaN	0.336781	0.093523	0.419584	NaN
	0.0459548	-0.045701	Q02878;F8VZ45;U3KQR5;F8VR69;F8VZA3;F8VWR1;F8VU16	Q02878	60S ribosomal protein L6	RPL6	13	13	13	37.8	37.8	37.8	32.728	0	66.345	7081500000	123	NaN	0.478249	0.647732	0.381329	1.11465	0.330098
	0.0706622	-0.0470467	P09211;A8MX94;A0A087X2E9;A0A2R8Y5E5;A0A087X243	P09211;A8MX94	Glutathione S-transferase P	GSTP1	9	9	9	53.8	53.8	53.8	23.356	0	323.31	37514000000	169	2.01942	2.42302	2.62666	2.64808	2.43097	2.13119
	0.190333	-0.0525599	Q16576;E9PC52;Q5JP01	Q16576;E9PC52;Q5JP01	Histone-binding protein RBBP7	RBBP7	4	4	3	11.8	11.8	9.6	47.82	0	10.502	443010000	23	NaN	-1.92101	-1.80764	-1.73192	-1.89161	NaN
	0.0309537	-0.0527519	P52597;A0A1B0GW42	P52597	Heterogeneous nuclear ribonucleoprotein F;Heterogeneous nuclear ribonucleoprotein F, N-terminally processed	HNRNPF	9	7	7	33.3	26.7	26.7	45.671	0	59.921	2821200000	72	-0.88251	-0.164465	0.455074	-0.493311	0.204214	NaN
	0.0711809	-0.0572939	P06748;E5RGW4;E5RI98	P06748	Nucleophosmin	NPM1	8	8	8	40.5	40.5	40.5	32.575	0	228.09	37466000000	121	2.32715	2.5637	2.80094	2.33669	2.90577	NaN
	0.126699	-0.0614297	Q9H773;H3BSA6	Q9H773	dCTP pyrophosphatase 1	DCTPP1	5	5	5	39.4	39.4	39.4	18.681	0	78.848	5212400000	61	1.01782	0.747168	0.749367	1.07297	0.726122	NaN
	0.0323144	-0.0716623	P04040	P04040	Catalase	CAT	22	22	22	44	44	44	59.755	0	271.73	27282000000	194	2.14247	2.86704	2.98063	3.40821	3.46262	1.3343
	0.615034	-0.0717468	Q13263;M0R0K9;M0R3C0	Q13263;M0R0K9	Transcription intermediary factor 1-beta	TRIM28	14	14	14	30.8	30.8	30.8	88.549	0	256.66	9561100000	108	1.44842	1.44136	1.55962	1.55489	1.55488	NaN
	0.0394584	-0.0750739	P00338;F5GXY2;F5GYU2;F5GXH2;F5H5J4;F5H6W8;F5GZQ4;F5H8H6;F5GXC7;F5GWW2;F5GXU1	P00338;F5GXY2;F5GYU2	L-lactate dehydrogenase A chain	LDHA	21	21	20	65.4	65.4	61.7	36.688	0	323.31	53106000000	231	2.67243	3.30674	3.32798	3.71043	3.86071	1.96123
	0.0876546	-0.0769205	Q13085;Q59FY4;O00763;A0A087X0W4;A0A0C4DGT1;S4R3S7;A0A087X2F8;A0A087X126;F8W8T8;H0YGH5;A0A087WVR6;A0A087WWN5;A0A087WYK6	Q13085	Acetyl-CoA carboxylase 1;Biotin carboxylase	ACACA	41	41	41	24	24	24	265.55	0	247.32	19505000000	275	1.34896	1.85697	2.1473	1.9266	1.79606	NaN
	0.0838585	-0.077535	O43707;F5GXS2;H7C144;K7EJH8;P35609;Q08043;H0YJW3;K7EP19;H0YJ11;F6THM6;A0A087WSZ2;G3V2E8;G3V5M4;G3V2X9	O43707	Alpha-actinin-4	ACTN4	26	26	14	35.9	35.9	20.9	104.85	0	184.56	6145800000	120	0.213664	1.00686	0.413864	0.743498	0.501167	NaN
	0.0430456	-0.079167	P60709;A0A2R8Y793;G5E9R0;E7EVS6;A0A2R8YGF8;C9JUM1;C9JZR7;C9JTX5;A0A2R8YFE2;A0A2R8YEA7;Q562R1;P0CG38;Q9BYX7;P0CG39;F8WCH0	P60709;A0A2R8Y793	Actin, cytoplasmic 1;Actin, cytoplasmic 1, N-terminally processed	ACTB	26	26	2	72.3	72.3	7.2	41.736	0	323.31	557580000000	1236	6.342	6.3793	6.20017	7.22151	6.77362	5.16384
	0.142292	-0.0846974	P13489;E9PMJ3;E9PLZ3;E9PIM9;H0YCR7;E9PIK5;E9PMN0;E9PMA9	P13489	Ribonuclease inhibitor	RNH1	11	11	11	34.9	34.9	34.9	49.973	0	235.11	6717900000	79	0.28202	0.470354	-0.0252151	0.472187	0.18198	NaN
	0.469329	-0.0961924	P40429;Q8J015;M0QYS1;Q6NVV1;M0QZU1;A0A096LPE0	P40429;Q8J015;M0QYS1;Q6NVV1	60S ribosomal protein L13a;Putative 60S ribosomal protein L13a protein RPL13AP3	RPL13A;RPL13a;RPL13AP3	8	8	8	29.6	29.6	29.6	23.577	0	19.362	6952000000	70	0.690761	0.788023	0.897167	0.840231	0.936121	NaN
	0.107328	-0.0986133	E9PGT1;Q15631;H7C1D4;A0A0J9YVW2	E9PGT1;Q15631;H7C1D4	Translin	TSN	7	7	7	36.3	36.3	36.3	25.572	0	67.954	5382000000	57	0.131818	NaN	0.619169	0.666914	0.2813	NaN
	0.276923	-0.12007	P62913;Q5VVC8	P62913;Q5VVC8	60S ribosomal protein L11	RPL11	4	4	4	21.3	21.3	21.3	20.252	0	26.239	7500000000	51	0.216458	0.600163	0.205448	0.48995	0.43157	NaN
	0.108907	-0.120266	K7EQA9;Q16543;K7EKQ2;K7EIU0;K7EL68	K7EQA9;Q16543;K7EKQ2	Hsp90 co-chaperone Cdc37;Hsp90 co-chaperone Cdc37, N-terminally processed	CDC37	5	5	5	29.1	29.1	29.1	27.435	0	100.88	4045400000	48	0.377032	1.12019	NaN	0.910198	0.827559	NaN
	0.156472	-0.122626	B5MDF5;P62826;J3KQE5;F5H018;H0YFC6;B4DV51;A0A087X0W0	B5MDF5;P62826;J3KQE5;F5H018;H0YFC6	GTP-binding nuclear protein Ran	RAN	10	10	10	39.9	39.9	39.9	26.224	0	38.921	7777000000	61	0.393825	1.07506	1.00155	1.03504	0.85717	NaN
	0.356879	-0.130742	P30086	P30086	Phosphatidylethanolamine-binding protein 1;Hippocampal cholinergic neurostimulating peptide	PEBP1	5	5	5	40.1	40.1	40.1	21.057	0	128.25	1329100000	25	-0.736562	-1.10108	-0.82815	-0.703033	-0.812677	NaN
	0.0863957	-0.131921	O95336;M0R261;M0R1L2;M0R0U3	O95336;M0R261;M0R1L2	6-phosphogluconolactonase	PGLS	6	6	6	38	38	38	27.547	0	39.061	2817200000	51	-0.974545	-0.39842	0.249317	0.119778	-0.605034	NaN
	0.196286	-0.13286	Q09666	Q09666	Neuroblast differentiation-associated protein AHNAK	AHNAK	29	29	29	13.2	13.2	13.2	629.09	0	74.712	4833600000	101	-0.644023	0.0332451	-0.353882	-0.201073	-0.176313	NaN
	0.119441	-0.13318	P49368;B4DUR8;E9PRC8;Q5SZX6;E9PQ35;E9PM09;Q5SZW8;Q5SZX9	P49368;B4DUR8	T-complex protein 1 subunit gamma	CCT3	18	18	18	38.3	38.3	38.3	60.533	0	109.99	12104000000	121	0.451077	0.998629	1.31267	1.36064	0.747309	NaN
	0.370032	-0.133521	P68363;C9JDS9	P68363	Tubulin alpha-1B chain	TUBA1B	17	17	0	48.3	48.3	0	50.151	0	322.31	87560000000	297	4.09601	4.01058	3.89042	4.313	4.22483	3.85975
	0.0622324	-0.141784	H0YN14;Q8TEX9;H0YLV0;H0YL92;H0YMR4;H0YK93;H0YKG5;H0YN07	H0YN14;Q8TEX9	Importin-4	IPO4	11	11	11	14.8	14.8	14.8	101.49	0	46.708	2614700000	58	-0.344028	NaN	-1.24098	-0.0567646	-1.24467	NaN
	0.137127	-0.14484	Q9HD45;Q5TB53	Q9HD45;Q5TB53	Transmembrane 9 superfamily member 3	TM9SF3	8	8	8	10.7	10.7	10.7	67.887	0	40.497	1161600000	37	NaN	-0.936487	-0.21759	-0.490442	-0.373955	NaN
	0.213921	-0.151396	P55072;C9JUP7;C9IZA5	P55072	Transitional endoplasmic reticulum ATPase	VCP	18	18	18	30.3	30.3	30.3	89.321	0	235.39	9248700000	126	0.496678	0.723885	0.732258	1.13548	0.469189	NaN
	0.103469	-0.159629	P10412	P10412	Histone H1.4	HIST1H1E	19	4	3	39.7	16	9.6	21.865	0	28.855	13465000000	76	1.05588	-0.147682	0.9615	0.494572	1.07115	NaN
	0.195732	-0.159789	P63244;J3KPE3;D6RHH4;D6R9L0;H0Y8W2;D6RAC2;D6R9Z1;D6RFX4;H0YAF8;H0YAM7;D6REE5;D6RBD0;D6RFZ9;D6RAU2;E9PD14;H0Y8R5;D6RGK8;D6R909;D6RF23;D6RHJ5;H0Y9P0;D6RDI0	P63244;J3KPE3;D6RHH4;D6R9L0;H0Y8W2;D6RAC2;D6R9Z1;D6RFX4;H0YAF8;H0YAM7;D6REE5;D6RBD0;D6RFZ9	Guanine nucleotide-binding protein subunit beta-2-like 1;Guanine nucleotide-binding protein subunit beta-2-like 1, N-terminally processed	GNB2L1	14	14	14	52.1	52.1	52.1	35.076	0	103.74	8588100000	117	0.512023	1.00747	1.0458	1.4259	1.09164	0.527127
	0.117855	-0.162851	Q86VP6;A0A0C4DGH5;H0YH27;F5H6I6;A0A3B3ISC4;F8WBB8;O75155	Q86VP6;A0A0C4DGH5	Cullin-associated NEDD8-dissociated protein 1	CAND1	15	15	15	14.1	14.1	14.1	136.37	0	82.07	4398300000	72	-1.32054	-0.671398	-0.0622101	-0.32333	-0.720398	NaN
	0.170553	-0.169914	Q9Y3U8;J3QSB5;J3KTD3	Q9Y3U8;J3QSB5	60S ribosomal protein L36	RPL36	6	6	6	34.3	34.3	34.3	12.254	0	36.978	4877200000	89	NaN	-0.632261	0.0650978	-0.0846615	-0.142673	NaN
	0.273087	-0.170638	P31939;H7C1S2;C9JLK0;F8WEF0	P31939	Bifunctional purine biosynthesis protein PURH;Phosphoribosylaminoimidazolecarboxamide formyltransferase;IMP cyclohydrolase	ATIC	21	21	21	48.3	48.3	48.3	64.615	0	190.03	5198000000	83	0.507947	0.888428	0.321411	0.894344	0.592123	NaN
	0.322779	-0.172952	F8WCF6;P59998;F8WDD7;A0A0A6YYG9;H7C0A3;F8WE39;R4GN08;F8WDW3	F8WCF6;P59998;F8WDD7;A0A0A6YYG9;H7C0A3	Actin-related protein 2/3 complex subunit 4	ARPC4-TTLL3;ARPC4	6	6	6	32.6	32.6	32.6	21.058	0	35.758	7649200000	69	-0.0302706	0.232962	NaN	0.42297	0.125626	NaN
	0.504097	-0.173856	A0A0C4DFL7;Q16850;H7C0D0;A0A3B3ITR4;C9IYR8	A0A0C4DFL7;Q16850	Lanosterol 14-alpha demethylase	CYP51A1	12	12	12	33	33	33	57.278	0	69.329	1378000000	38	-0.778232	-0.928707	-1.15557	-0.746531	-0.814093	NaN
	0.306968	-0.187106	P14866;M0QXS5;A0A3B3ITJ4;M0R076;B4DVF8;M0R1W6	P14866;M0QXS5;A0A3B3ITJ4	Heterogeneous nuclear ribonucleoprotein L	HNRNPL	9	9	6	21.6	21.6	14.3	64.132	0	55.972	4229600000	59	0.0432234	0.213797	0.586327	0.632318	0.304125	NaN
	0.143733	-0.187995	P31943;E9PCY7;G8JLB6;E5RGV0;D6RBM0;D6RIU0;D6RIT2;E7EQJ0;D6RFM3;D6RIH9;D6RJ04;D6RAM1;D6RDU3;D6R9T0;E7EN40;H0YB39;D6R9D3;D6RDL0;E5RGH4;H0YBG7;H0YBD7;D6RF17;P55795;H0YAQ2;E5RJ94	P31943;E9PCY7;G8JLB6;E5RGV0;D6RBM0;D6RIU0;D6RIT2;E7EQJ0;D6RFM3;D6RIH9;D6RJ04;D6RAM1;D6RDU3;D6R9T0	Heterogeneous nuclear ribonucleoprotein H;Heterogeneous nuclear ribonucleoprotein H, N-terminally processed	HNRNPH1	9	9	7	26.1	26.1	20	49.229	0	202.92	12403000000	128	0.812303	1.67741	1.64773	1.97135	1.16294	NaN
	1.02361	-0.18924	Q9Y5M8;H7C4H2;C9J5Z8	Q9Y5M8	Signal recognition particle receptor subunit beta	SRPRB	7	7	7	31.4	31.4	31.4	29.702	0	45.914	4990100000	58	0.363229	0.223412	0.28236	0.557251	0.400562	NaN
	0.269005	-0.199321	P09382;F8WEI7	P09382	Galectin-1	LGALS1	6	6	6	57	57	57	14.716	0	65.091	12932000000	112	0.902644	0.867939	0.221777	0.907623	0.81926	NaN
	0.278346	-0.203004	Q7Z2K6;E7ER77;A0A0C4DGF0	Q7Z2K6;E7ER77	Endoplasmic reticulum metallopeptidase 1	ERMP1	6	6	6	6.2	6.2	6.2	100.23	0	24.988	1078200000	37	NaN	-2.06074	-1.54482	-1.66961	-1.52994	NaN
	0.258311	-0.208672	P10809;E7EXB4;E7ESH4	P10809	60 kDa heat shock protein, mitochondrial	HSPD1	23	23	23	42.4	42.4	42.4	61.054	0	271	62878000000	284	2.44041	2.60743	3.03618	3.18681	3.15579	2.36744
	0.174055	-0.216915	P40926;G3XAL0	P40926;G3XAL0	Malate dehydrogenase, mitochondrial;Malate dehydrogenase	MDH2	17	17	17	61.8	61.8	61.8	35.503	0	167.18	36792000000	269	2.32774	2.54731	2.68628	3.28828	3.10103	1.82276
	0.250775	-0.21994	P23526	P23526	Adenosylhomocysteinase	AHCY	14	14	14	36.3	36.3	36.3	47.716	0	126.76	11902000000	135	1.2816	1.92884	2.12834	2.09632	1.90275	NaN
	0.33473	-0.222832	P50395;Q5SX91;Q5SX87;P31150;V9GYJ7;V9GYF8;Q5SX90;Q5SX86	P50395;Q5SX91	Rab GDP dissociation inhibitor beta	GDI2	9	9	9	22.5	22.5	22.5	50.663	0	31.654	2730900000	47	-0.622968	-0.269625	-0.0719337	0.17318	0.0702114	-0.539422
	0.470914	-0.23037	P46940;A0A0J9YXZ5;H0YLE8;A0A087WWP1	P46940;A0A0J9YXZ5;H0YLE8	Ras GTPase-activating-like protein IQGAP1	IQGAP1	18	18	18	12.3	12.3	12.3	189.25	0	102.2	2302100000	65	NaN	-0.701468	-0.648129	-0.626984	-0.261873	NaN
	0.189843	-0.234031	P28838;H0Y9Q1;H0Y983	P28838;H0Y9Q1	Cytosol aminopeptidase	LAP3	8	8	8	22.9	22.9	22.9	56.166	0	108.83	2603900000	45	-0.604552	NaN	-0.535675	0.0996017	-0.771767	NaN
	0.193297	-0.236234	Q9BSJ8;F8VZB1	Q9BSJ8	Extended synaptotagmin-1	ESYT1	13	13	13	15.9	15.9	15.9	122.85	0	78.184	5525200000	84	NaN	0.0370274	0.802914	0.860357	0.452051	NaN
	0.217943	-0.237696	P63000;J3KSC4;J3QLK0;P60763	P63000	Ras-related C3 botulinum toxin substrate 1	RAC1	7	7	4	34.9	34.9	19.3	21.45	0	25.208	11079000000	69	1.02991	1.35744	1.57087	1.07434	2.03987	NaN
	0.871387	-0.238251	Q9NSE4	Q9NSE4	Isoleucine--tRNA ligase, mitochondrial	IARS2	3	3	3	3.6	3.6	3.6	113.79	0	8.6341	461740000	17	NaN	-2.51796	-2.45349	-2.15547	-2.33947	NaN
	1.07972	-0.23863	H0YN26;P39687;O95626;O43423	H0YN26;P39687	Acidic leucine-rich nuclear phosphoprotein 32 family member A	ANP32A	5	5	5	23.7	23.7	23.7	19.997	0	11.242	3424000000	38	NaN	-0.0259705	-0.167942	0.122559	0.160789	NaN
	0.379799	-0.240237	P30041	P30041	Peroxiredoxin-6	PRDX6	11	11	11	48.7	48.7	48.7	25.035	0	117.9	10144000000	95	1.04211	1.0161	1.17178	1.64991	0.983883	NaN
	0.232319	-0.258495	B7Z645;H0YAA0	B7Z645		SYNCRIP	13	13	1	24.6	24.6	2.2	52.046	0	101.54	10755000000	72	0.714622	0.557074	0.53566	1.42224	0.299658	NaN
	0.430874	-0.259792	P04899;P63096;P09471;A0A3B3ITM0;A0A1W2PRE1;A0A087WZE5;H0Y7F4;A0A1W2PP38;H3BTM2;A2A2R6;A0A3B3IUA8;Q5JWE9;H0Y7E8;A0A1W2PRJ7;A0A1W2PS82;Q5JWD1;A0A087WTB6;A0A1W2PQK2;P11488;A8MTJ3;P19087;P38405	P04899	Guanine nucleotide-binding protein G(i) subunit alpha-2	GNAI2	11	11	7	40.6	40.6	27.9	40.45	0	106.75	6975000000	98	0.544457	1.05067	0.497158	1.08378	0.830658	NaN
	1.04713	-0.265201	P17987;E7EQR6;F5H282;E7ERF2;F5GZ03;F5GZI8;F5H136;F5H676;F5GYL4;F5H726;F5H7Y1	P17987;E7EQR6;F5H282;E7ERF2	T-complex protein 1 subunit alpha	TCP1	22	22	22	44.8	44.8	44.8	60.343	0	114.36	9671700000	185	0.865413	1.03962	1.07752	1.34816	1.17061	NaN
	0.859818	-0.270713	Q13423;E9PCX7;D6RAI5;D6RHU2;H0Y8P5;D6RCR6	Q13423;E9PCX7	NAD(P) transhydrogenase, mitochondrial	NNT	15	15	15	17.2	17.2	17.2	113.89	0	74.435	6948000000	109	NaN	0.688309	0.905252	1.09777	1.03722	NaN
	0.585119	-0.277622	Q01581;D6RIW1;P54868	Q01581	Hydroxymethylglutaryl-CoA synthase, cytoplasmic	HMGCS1	16	16	16	38.3	38.3	38.3	57.293	0	264.51	19691000000	150	2.266	2.6619	2.70354	2.93956	2.7033	NaN
	0.393922	-0.278783	A0A024R4M0;P46781;B5MCT8;C9JM19;F2Z3C0;A8MXK4	A0A024R4M0;P46781;B5MCT8;C9JM19	40S ribosomal protein S9	RPS9	9	9	9	36.1	36.1	36.1	22.591	0	20.757	4697500000	73	-0.904023	-0.0906639	-0.487492	-0.516005	-0.251196	0.121371
	0.213061	-0.287216	P07195;A0A3B3IS95;A8MW50;C9J7H8;F5H793;F5H5G7;F5H155;A0A087WUM2;G3XAP5;F5H245;Q6ZMR3;P07864	P07195;A0A3B3IS95;A8MW50;C9J7H8	L-lactate dehydrogenase B chain;L-lactate dehydrogenase	LDHB	18	17	17	50.9	50.9	50.9	36.638	0	184.76	48327000000	237	2.92527	3.34921	3.51563	3.915	4.16153	2.57522
	0.331818	-0.288839	A0A087WT44;P30519;I3L159;I3L1F5;I3L276;I3L4P8;A0A1B0GXH0;I3L463;I3L1Y2	A0A087WT44;P30519;I3L159;I3L1F5	Heme oxygenase 2	HMOX2	16	16	16	46.8	46.8	46.8	41.669	0	145.04	19731000000	166	1.28787	2.12863	1.8869	2.22655	1.88672	NaN
	0.265336	-0.289667	P36578;H3BM89;H3BU31;H3BTP7	P36578;H3BM89	60S ribosomal protein L4	RPL4	18	18	18	46.1	46.1	46.1	47.697	0	124.92	19410000000	196	1.54035	1.30058	2.36675	2.12325	1.92787	NaN
	0.284563	-0.290554	P26640;A0A140T936;A0A140T954;A2ABF4;A0A0G2JJT9;A0A140T904;H0Y426	P26640;A0A140T936	Valine--tRNA ligase	VARS	13	13	13	13.4	13.4	13.4	140.47	0	66.006	1812300000	56	-1.31975	-0.667118	-0.277893	-0.366259	-0.562473	NaN
	0.328309	-0.30213	Q7KZF4;H7C597	Q7KZF4	Staphylococcal nuclease domain-containing protein 1	SND1	17	17	17	23.3	23.3	23.3	102	0	114.36	4412600000	88	-0.153403	0.584515	0.629927	0.874197	0.437422	NaN
	0.203314	-0.302635	Q9H0U4;E9PLD0;Q92928	Q9H0U4;E9PLD0;Q92928	Ras-related protein Rab-1B;Putative Ras-related protein Rab-1C	RAB1B;RAB1C	6	6	3	38.3	38.3	20.9	22.171	0	51.423	4936100000	56	0.125962	NaN	1.1771	1.02935	0.878988	NaN
	0.692112	-0.312146	E7EMG9;P33241;E9PBD8;C9JU59;C9JKF7;C9J9B9;C9JNQ1;C9JDV1	E7EMG9;P33241;E9PBD8;C9JU59	Lymphocyte-specific protein 1	LSP1	6	6	6	32.4	32.4	32.4	30.613	0	75.153	587830000	49	-2.25394	NaN	-1.91925	-1.77748	-1.77143	NaN
	1.28717	-0.319908	Q92556;H7C0N5;C9JIW2;C9IZR8;H7C0S6;H7C3P3;Q5JW01;H0YCM7;Q5JVZ5;Q96JJ3	Q92556	Engulfment and cell motility protein 1	ELMO1	11	11	11	20.8	20.8	20.8	83.829	0	50.521	2490800000	50	-0.968955	-0.767775	-0.802711	-0.442215	-0.610929	NaN
	0.48828	-0.319918	Q9Y230;M0R0Y3;X6R2L4;M0R0Z0;M0QXZ7;A0A1W2PS48;M0QXI6	Q9Y230;M0R0Y3	RuvB-like 2	RUVBL2	10	10	10	26.1	26.1	26.1	51.156	0	32.898	2770700000	49	NaN	-0.806826	-0.452759	-0.137363	-0.482386	NaN
	0.441275	-0.321146	P62851	P62851	40S ribosomal protein S25	RPS25	3	3	3	24	24	24	13.742	0	14.395	8359500000	41	NaN	0.691742	0.289566	0.998051	0.625549	NaN
	0.466553	-0.323604	P46977;A0A0C4DH80;E9PN73;E9PI32	P46977	Dolichyl-diphosphooligosaccharide--protein glycosyltransferase subunit STT3A	STT3A	8	8	7	10.1	10.1	9.1	80.529	0	20.215	3397700000	59	-0.657289	-0.529438	-0.64468	0.0916786	-0.665409	NaN
	0.587363	-0.327408	F8VWS0;P05388;G3V210;F8VU65;Q8NHW5;F8VQY6;F8VPE8;F8VRK7;F8VS58;F8VW21;F8VZS0;F8W1K8;F8VWV4	F8VWS0;P05388;G3V210;F8VU65;Q8NHW5;F8VQY6;F8VPE8;F8VRK7	60S acidic ribosomal protein P0;60S acidic ribosomal protein P0-like	RPLP0;RPLP0P6	7	7	7	36.3	36.3	36.3	30.456	0	75.103	5376500000	58	0.435889	0.302776	-0.156172	0.579273	0.463873	NaN
	0.320516	-0.32947	P25705;K7EK77;K7ENJ4;K7ERX7;K7EJP1;K7EQH4;K7ESA0	P25705;K7EK77	ATP synthase subunit alpha, mitochondrial	ATP5A1	18	18	18	35.3	35.3	35.3	59.75	0	205.9	12146000000	124	0.441619	1.42116	0.65498	0.985125	1.35232	NaN
	0.792781	-0.330603	P62942;Q5W0X3;A0A087WZM5;Q1JUQ3;Q1JUQ5;A0A087WTS4;A0A087WV48	P62942;Q5W0X3;A0A087WZM5	Peptidyl-prolyl cis-trans isomerase FKBP1A;Peptidyl-prolyl cis-trans isomerase	FKBP1A	3	3	3	41.7	41.7	41.7	11.951	0	31.757	1553500000	40	NaN	-0.849377	-0.983898	-0.72201	-0.45006	NaN
	0.236844	-0.331694	P61158;B4DXW1;F8WEW2;F8WE84;F8WDR7;A0A0A0MTI9;H7C4J1;C9IZN3;Q9C0K3;Q9P1U1	P61158;B4DXW1	Actin-related protein 3	ACTR3	14	14	14	45.5	45.5	45.5	47.371	0	90.507	4778600000	74	-0.21498	0.110271	0.464703	1.08492	-0.181541	NaN
	1.12591	-0.331815	P34897;H0YIZ0;G3V2Y4;G3V5L0;G3V4W5;G3V241;G3V3Y8;G3V4T0;G3V4X0;G3V2W0;G3V2E4;G3V540	P34897;H0YIZ0;G3V2Y4	Serine hydroxymethyltransferase, mitochondrial;Serine hydroxymethyltransferase	SHMT2	11	11	11	23.8	23.8	23.8	55.992	0	75.72	8847600000	99	0.600532	0.543688	0.724789	1.09246	0.817177	NaN
	0.789536	-0.342367	C9JJV6;C9JZL8;C9J5M0;C9JC07;Q96S97	C9JJV6;C9JZL8;C9J5M0;C9JC07;Q96S97	Myeloid-associated differentiation marker	MYADM	2	2	2	22.6	22.6	22.6	15.864	0	28.661	6721000000	49	0.974994	0.876411	0.511467	1.08093	1.17905	NaN
	0.385964	-0.344104	A0A087WYS1;E7EUC7;Q16851;C9JQU9	A0A087WYS1;E7EUC7;Q16851	UTP--glucose-1-phosphate uridylyltransferase	UGP2	7	7	4	16.7	16.7	9.8	56.967	0	41.645	1646300000	44	-1.60671	-0.931007	-1.58584	-0.734835	-1.32599	NaN
	0.157464	-0.3503	P46776;E9PJD9;E9PLL6;E9PLX7	P46776;E9PJD9;E9PLL6;E9PLX7	60S ribosomal protein L27a	RPL27A	6	6	6	39.2	39.2	39.2	16.561	0	22.747	12207000000	68	0.0528021	1.97924	1.90578	1.65299	1.67282	NaN
	0.211135	-0.357858	P40227;J3KRI6	P40227	T-complex protein 1 subunit zeta	CCT6A	16	16	13	39	39	33.9	58.024	0	137.14	9724200000	125	-0.276097	0.0201969	-0.241079	1.03519	-0.650791	NaN
	0.696049	-0.367865	B9A067;Q16891;C9J406;H7C463;A0A087WYS0;D6RAW4	B9A067;Q16891;C9J406;H7C463	MICOS complex subunit MIC60	IMMT	18	18	18	30.5	30.5	30.5	78.973	0	97.16	10095000000	111	0.713634	0.908215	1.06882	1.01999	1.50952	NaN
	0.913264	-0.369266	Q8NBX0	Q8NBX0	Saccharopine dehydrogenase-like oxidoreductase	SCCPDH	7	7	7	23.8	23.8	23.8	47.151	0	56.818	5279800000	53	0.350633	0.0965595	-0.106958	0.516508	0.448847	NaN
	0.286819	-0.377527	P06733;A0A2R8Y6G6;K7EM90;A0A2R8YEM5;A0A2R8Y879;K7ERS8;A0A2R8YEG5;A0A2R8Y798;P09104;E5RI09;E5RG95;K7EPM1;K7EKN2;E5RGZ4;F5H0C8;A0A2R8Y6I8;F5H1C3	P06733;A0A2R8Y6G6	Alpha-enolase	ENO1	33	33	30	72.6	72.6	64.1	47.168	0	323.31	197930000000	751	4.45199	4.40637	4.37479	5.3873	5.24861	3.72982
	0.209027	-0.380918	Q9BWD1	Q9BWD1	Acetyl-CoA acetyltransferase, cytosolic	ACAT2	7	7	7	29.5	29.5	29.5	41.35	0	72.311	4639500000	42	1.14152	NaN	0.391773	1.68052	0.614616	NaN
	0.273869	-0.38639	Q14566	Q14566	DNA replication licensing factor MCM6	MCM6	16	16	16	22.9	22.9	22.9	92.888	0	79.843	6205000000	84	-0.131171	0.980724	1.25974	1.12221	1.05677	NaN
	0.162246	-0.394992	E9PR30;P62861	E9PR30;P62861	40S ribosomal protein S30	FAU	3	3	3	12.2	12.2	12.2	10.905	0	11.186	10397000000	44	1.10877	NaN	0.353733	0.363224	NaN	1.88926
	0.506554	-0.39882	P33993;C9J8M6	P33993	DNA replication licensing factor MCM7	MCM7	14	14	14	24.1	24.1	24.1	81.307	0	67.457	5485400000	97	-0.132386	0.268337	0.7089	0.811146	0.549728	NaN
	0.528794	-0.399579	P42167;G5E972;H0YJH7	P42167;G5E972;H0YJH7	Lamina-associated polypeptide 2, isoforms beta/gamma;Thymopoietin;Thymopentin	TMPO	11	11	5	39	39	15.4	50.67	0	131.45	7521100000	69	0.665097	1.47642	1.01128	1.57105	1.32997	NaN
	0.608417	-0.399629	P16615;H7C5W9;O14983;A0A0C4DH86;H3BTW4	P16615;H7C5W9	Sarcoplasmic/endoplasmic reticulum calcium ATPase 2	ATP2A2	18	18	12	20.4	20.4	14.5	114.76	0	140.44	15030000000	164	1.76575	1.72455	2.37352	2.43937	2.26911	NaN
	0.518742	-0.406701	H0YFD6;P40939;A0A2R8Y4F5;A0A2R8YG21;A0A2R8Y688	H0YFD6;P40939;A0A2R8Y4F5	Trifunctional enzyme subunit alpha, mitochondrial;Long-chain enoyl-CoA hydratase;Long chain 3-hydroxyacyl-CoA dehydrogenase	HADHA	28	28	28	43.3	43.3	43.3	86.371	0	323.31	25455000000	220	2.50254	2.07238	2.63784	3.13684	2.48506	NaN
	0.796277	-0.411164	P35613;A0A087WUV8;A0A087X2B5;I3L192;R4GN83;R4GMX5;A0A2R8YDZ0	P35613;A0A087WUV8;A0A087X2B5	Basigin	BSG	7	7	7	23.4	23.4	23.4	42.2	0	32.575	2533900000	42	NaN	-0.752205	-0.955732	-0.285101	-0.600508	NaN
	0.551362	-0.424363	A0A087WTP3;Q92945;M0R0I5;M0QYH3;M0QXW7;M0QYG1;M0R0C6;M0R3J3;M0R251;M0R263	A0A087WTP3;Q92945;M0R0I5	Far upstream element-binding protein 2	KHSRP	24	24	22	41.8	41.8	39.7	73.027	0	279.13	25689000000	324	2.38066	2.91969	3.20319	3.37636	3.1414	NaN
	0.862683	-0.42826	O95197;B7Z4M1;F5H891;F5GWG7;F5H617	O95197	Reticulon-3	RTN3	3	3	3	5	5	5	112.61	0	41.871	10055000000	51	NaN	1.23837	0.949694	1.62547	1.41911	NaN
	1.17152	-0.43321	P09972;A8MVZ9;J3KSV6;J3QKP5;C9J8F3;J3QKK1;K7EKH5	P09972;A8MVZ9;J3KSV6;J3QKP5;C9J8F3	Fructose-bisphosphate aldolase C;Fructose-bisphosphate aldolase	ALDOC	15	11	11	48.1	36.5	36.5	39.455	0	189.55	11076000000	118	0.230859	0.427761	0.371826	0.957052	0.596333	NaN
	0.517568	-0.436084	Q02790;F5H120;F5H1U3;H0YFG2	Q02790	Peptidyl-prolyl cis-trans isomerase FKBP4;Peptidyl-prolyl cis-trans isomerase FKBP4, N-terminally processed	FKBP4	15	15	15	44.2	44.2	44.2	51.804	0	61.942	5152000000	74	NaN	0.250479	0.840307	1.10003	0.862928	NaN
	0.21895	-0.446385	Q9Y3Q3;G3V1J9;F5H4M7	Q9Y3Q3;G3V1J9;F5H4M7	Transmembrane emp24 domain-containing protein 3	TMED3	2	2	2	10.1	10.1	10.1	24.777	0	4.9084	63185000	13	NaN	-5.00858	-3.60858	-4.07611	-3.64828	NaN
	0.74034	-0.446649	Q96S66	Q96S66	Chloride channel CLIC-like protein 1	CLCC1	3	3	3	9.3	9.3	9.3	62.022	0	10.024	198780000	24	NaN	-3.77835	-3.41074	-3.02349	-3.27231	NaN
	0.466617	-0.447455	Q9NX40;D6RDK6;D6RBN5;D6RG39;D6RIT9;D6RI08;D6RDK1;D6RIV2;D6R9T5;D6R918;D6RBC5;D6RDI5;D6RA54;D6RC55	Q9NX40;D6RDK6;D6RBN5;D6RG39;D6RIT9	OCIA domain-containing protein 1	OCIAD1	7	7	7	24.9	24.9	24.9	27.626	0	34.416	4498400000	53	0.475348	-0.0963364	0.436081	1.14509	0.293219	NaN
	0.387954	-0.447581	A0A087WVQ6;Q00610;J3KS13;A0A087WX41;P53675;J3QL20;J3KSQ2	A0A087WVQ6;Q00610	Clathrin heavy chain;Clathrin heavy chain 1	CLTC	21	21	21	16.9	16.9	16.9	192.06	0	112.21	3848000000	91	-0.904231	-0.0423012	0.21497	0.428146	-0.0206928	NaN
	1.76469	-0.449446	P22314;Q5JRR6;Q5JRR9;Q5JRS0;Q5JRS1;Q5JRS3;Q5JRS2	P22314	Ubiquitin-like modifier-activating enzyme 1	UBA1	17	17	17	20.4	20.4	20.4	117.85	0	281.79	20921000000	176	1.54094	1.70444	1.78284	2.1487	2.10233	NaN
	0.599527	-0.453863	P62258;K7EM20;B4DJF2;I3L3T1;K7EIT4;I3L0W5	P62258;K7EM20	14-3-3 protein epsilon	YWHAE	10	8	8	49.4	42.4	42.4	29.174	0	48.679	4620900000	56	NaN	-0.0807896	0.462639	0.56115	0.728426	NaN
	0.30767	-0.455547	O60763	O60763	General vesicular transport factor p115	USO1	9	9	9	12.3	12.3	12.3	107.89	0	28.9	454580000	29	NaN	-2.96747	-1.87877	-1.91603	-2.01912	NaN
	0.306036	-0.456232	P61981	P61981	14-3-3 protein gamma;14-3-3 protein gamma, N-terminally processed	YWHAG	10	6	6	39.7	25.9	25.9	28.302	0	60.471	2083300000	52	NaN	-0.67013	-0.221294	-0.491951	0.512991	NaN
	1.87441	-0.461973	B0QYK0;Q01844;H7BY36;A0A0D9SFL3;C9JGE3	B0QYK0;Q01844;H7BY36;A0A0D9SFL3;C9JGE3	RNA-binding protein EWS	EWSR1	2	2	2	6.1	6.1	6.1	64.929	0	31.398	1347100000	35	-1.4093	-1.19009	-1.2329	-0.796516	-0.834394	NaN
	0.303667	-0.4622	P14625;Q96GW1;A0A1W2PRR1;F8W026;H0YIV0;Q58FF3	P14625	Endoplasmin	HSP90B1	22	20	20	30.8	29	29	92.468	0	142.6	20888000000	153	0.961995	1.74403	2.56887	2.26014	2.18086	NaN
	0.709597	-0.479461	Q12907;D6RBV2;D6RIU4;D6RDX1;D6RBH1	Q12907;D6RBV2;D6RIU4	Vesicular integral-membrane protein VIP36	LMAN2	6	6	6	15.2	15.2	15.2	40.228	0	24.638	1069000000	25	NaN	-1.08248	-1.20655	-0.907242	-0.422867	NaN
	1.21064	-0.484078	Q15365	Q15365	Poly(rC)-binding protein 1	PCBP1	8	8	6	36.2	36.2	27.5	37.497	0	86.251	17246000000	125	1.7442	1.97079	1.76314	2.49374	2.1265	NaN
	2.09373	-0.48888	P33992;B1AHB1;B1AHB2;B1AHA9	P33992;B1AHB1	DNA replication licensing factor MCM5;DNA helicase	MCM5	11	11	11	20.2	20.2	20.2	82.285	0	40.907	6345700000	61	-0.409297	-0.409985	NaN	0.123392	0.0350857	NaN
	1.22076	-0.490765	P35232;C9JW96;C9JZ20;E7ESE2;E9PCW0;D6RBK0	P35232;C9JW96;C9JZ20;E7ESE2;E9PCW0	Prohibitin	PHB	7	7	7	31.6	31.6	31.6	29.804	0	120.22	13634000000	101	0.233911	0.310209	0.187954	0.94948	0.5201	NaN
	0.340495	-0.490798	Q16658;C9JFC0;A0A0A0MSB2;C9JPH9	Q16658	Fascin	FSCN1	8	8	8	20.1	20.1	20.1	54.529	0	29.597	3488600000	64	-0.819739	0.00647926	0.714117	0.542587	0.372913	NaN
	0.988487	-0.49621	Q14974;J3KTM9;J3QR48;J3QKQ5	Q14974;J3KTM9	Importin subunit beta-1	KPNB1	14	14	14	21.1	21.1	21.1	97.169	0	130.16	14291000000	166	1.43847	1.58344	1.09681	2.00917	1.72906	NaN
	1.64178	-0.496946	P11142;E9PKE3;E9PN89;E9PNE6;E9PLF4;E9PQQ4;E9PQK7;E9PK54;E9PPY6;E9PI65;A8K7Q2;E9PN25;P54652;E9PS65;E9PM13	P11142;E9PKE3;E9PN89;E9PNE6;E9PLF4;E9PQQ4;E9PQK7;E9PK54	Heat shock cognate 71 kDa protein	HSPA8	26	25	22	44.4	44.4	40.4	70.897	0	276.31	87392000000	408	4.16701	4.39746	4.18221	4.83054	4.66114	NaN
	1.81744	-0.497436	C9J9K3;A0A0C4DG17;P08865;F8WD59	C9J9K3;A0A0C4DG17;P08865;F8WD59	40S ribosomal protein SA	RPSA	8	8	8	42.6	42.6	42.6	29.404	0	97.87	7187500000	49	0.0847044	NaN	0.14237	0.665962	0.555984	NaN
	0.405257	-0.503616	Q86UX7;F5H1C6;H0YFT5;F5H3I6	Q86UX7	Fermitin family homolog 3	FERMT3	10	10	10	24.1	24.1	24.1	75.952	0	41.707	2871800000	50	NaN	-1.40248	-0.600119	-0.259394	-0.735977	NaN
	1.11305	-0.506812	P00491;G3V5M2;G3V393;G3V2H3	P00491;G3V5M2	Purine nucleoside phosphorylase	PNP	11	11	11	47.1	47.1	47.1	32.118	0	59.604	7356800000	72	0.277026	0.78314	0.602312	1.07225	1.04969	NaN
	1.78575	-0.507931	Q99497;K7ELW0;K7EN27	Q99497;K7ELW0;K7EN27	Protein deglycase DJ-1	PARK7	8	8	8	52.4	52.4	52.4	19.891	0	37.71	10595000000	77	0.689013	0.622278	NaN	1.10685	1.2203	NaN
	0.995865	-0.51705	Q3KNR6;P50502;H7C3I1;F6VDH7;Q8IZP2;Q8NFI4;F8WAQ7	Q3KNR6;P50502;H7C3I1;F6VDH7;Q8IZP2;Q8NFI4	Hsc70-interacting protein;Putative protein FAM10A4;Putative protein FAM10A5	ST13;ST13P4;ST13P5	4	4	4	23.2	23.2	23.2	23.911	0	35.388	3299700000	46	-1.02146	-0.668333	NaN	-0.350906	-0.304785	NaN
	0.394732	-0.522366	H0YNW5;P33316;A0A0C4DGL3;H0YKC5;H0YMP1	H0YNW5;P33316;A0A0C4DGL3;H0YKC5	Deoxyuridine 5-triphosphate nucleotidohydrolase, mitochondrial	DUT	7	7	3	50.3	50.3	21.6	17.827	0	48.144	4656500000	56	NaN	-0.164715	0.727558	0.586338	1.02124	NaN
	0.490238	-0.526037	P62241;Q5JR95	P62241;Q5JR95	40S ribosomal protein S8	RPS8	9	9	9	45.2	45.2	45.2	24.205	0	222.07	11501000000	116	0.38359	0.857584	1.52757	1.28163	1.61628	NaN
	1.12316	-0.53171	P62424;Q5T8U2;Q5T8U3	P62424;Q5T8U2;Q5T8U3	60S ribosomal protein L7a	RPL7A	12	12	12	38	38	38	29.995	0	69.003	24524000000	123	1.64485	1.11943	1.39606	1.87395	1.96303	NaN
	1.69119	-0.535608	P26641	P26641	Elongation factor 1-gamma	EEF1G	9	9	9	24.3	24.3	24.3	50.118	0	89.984	10650000000	111	1.58075	1.40765	1.27215	1.99392	1.91766	NaN
	0.757425	-0.541495	A0A087WWU8;Q5HYB6;D6R904;Q5VU61;D6RFM2;K7ERG3;K7ENT6;A0A2R8YH90;A0A2R8YEU4;A0A2R8YE05;K7EP68;H0YKP3;H0YK48;Q5TCU8;CON__Q3SX28;Q5TCU3;A0A0S2Z4G6;A7XZE4;B7Z596;H0YKJ4;H7BYY1;P07951;H0YKX5;F5H7S3;Q6ZN40;H0YL80;H0YNC7;P09493;A0A2R8YHD2;K7EPV9;K7EMU5	A0A087WWU8;Q5HYB6;D6R904;Q5VU61		TPM3;DKFZp686J1372	18	18	10	54.6	54.6	19.4	26.42	0	124.5	13684000000	159	0.652284	1.15701	1.20238	1.81956	1.27121	NaN
	0.833533	-0.545795	Q9H1C4;E9PNE5;E9PR93	Q9H1C4;E9PNE5	Protein unc-93 homolog B1	UNC93B1	4	4	4	9.7	9.7	9.7	66.63	0	34.999	1276400000	39	-1.83195	-1.24829	-1.17391	-0.764601	-0.979904	NaN
	0.885532	-0.550774	E7EX73;E9PGM1;E7EUU4;Q04637;H7C044;C9JF13;C9J6B6;C9J2Z7;C9K073;A0A0A0MSA7;A0A0U1RQK7;O43432	E7EX73;E9PGM1;E7EUU4;Q04637	Eukaryotic translation initiation factor 4 gamma 1	EIF4G1	8	8	8	8.5	8.5	8.5	158.64	0	37.231	1837200000	44	-0.779902	-1.4063	-0.978767	-0.34642	-0.662008	NaN
	1.08451	-0.552253	Q99536;K7ESA3;K7ERT7;K7ENX2;K7EM19;K7EJM4;K7ER81	Q99536	Synaptic vesicle membrane protein VAT-1 homolog	VAT1	10	10	10	31.8	31.8	31.8	41.92	0	71.126	7277700000	79	0.956946	0.755852	0.621424	1.56366	1.097	NaN
	0.952331	-0.555326	P55084;F5GZQ3;B5MD38;C9JEY0;C9JE81;C9K0M0	P55084;F5GZQ3;B5MD38	Trifunctional enzyme subunit beta, mitochondrial;3-ketoacyl-CoA thiolase	HADHB	7	7	7	18.4	18.4	18.4	51.294	0	32.854	1249800000	38	NaN	-1.19135	-0.840796	-0.358522	-0.562975	NaN
	0.266504	-0.555474	P15880;H0YEN5;E9PMM9;I3L404;E9PPT0;E9PM36;E9PQD7	P15880;H0YEN5;E9PMM9;I3L404;E9PPT0;E9PM36;E9PQD7	40S ribosomal protein S2	RPS2	7	7	7	27	27	27	31.324	0	19.903	1209000000	45	NaN	-2.60969	-1.13338	-1.50129	-1.13083	NaN
	1.70685	-0.557667	F8W1R7;G3V1V0;P60660;F8VPF3;J3KND3;G8JLA2;B7Z6Z4;G3V1Y7;F8VZU9;F8W1I5;F8W180;P14649;F8VXL3;H0YI43	F8W1R7;G3V1V0;P60660;F8VPF3;J3KND3;G8JLA2;B7Z6Z4;G3V1Y7	Myosin light polypeptide 6	MYL6	5	5	5	41.4	41.4	41.4	16.29	0	29.563	4486600000	61	0.148623	0.288881	0.474533	0.853848	0.869513	NaN
	1.01481	-0.557724	P61160;F5H6T1;A0A1B0GWD0;A0A1B0GWH0	P61160;F5H6T1	Actin-related protein 2	ACTR2	8	8	8	22.3	22.3	22.3	44.76	0	46.95	2701500000	58	-0.64269	-0.299984	NaN	0.161873	0.0109024	NaN
	0.360138	-0.562281	Q14739;C9JXK0	Q14739	Lamin-B receptor	LBR	6	6	6	9.9	9.9	9.9	70.702	0	37.463	3927700000	52	NaN	-0.807505	0.158207	0.56381	-0.0885468	NaN
	0.716144	-0.566774	P50990;H7C4C8;H7C2U0	P50990	T-complex protein 1 subunit theta	CCT8	22	22	22	48	48	48	59.62	0	114.74	20014000000	166	1.50669	2.33707	2.20115	2.49597	2.66752	NaN
	1.90999	-0.56918	P78371;F5GWF6;F8VQ14	P78371;F5GWF6;F8VQ14	T-complex protein 1 subunit beta	CCT2	20	20	20	51	51	51	57.488	0	191.28	13773000000	123	1.07095	1.11068	0.88549	1.5182	1.66492	NaN
	1.64428	-0.579385	P10768;X6RA14;H7BZT7;U3KQT1	P10768;X6RA14;H7BZT7	S-formylglutathione hydrolase	ESD	6	6	6	37.9	37.9	37.9	31.462	0	27.665	1964100000	30	NaN	-0.860916	-1.02875	-0.33646	-0.394432	NaN
	1.90139	-0.58089	P48449;A0A0G2JQD0;C9J315;A0A0G2JS81	P48449;A0A0G2JQD0;C9J315	Lanosterol synthase	LSS	12	12	12	18.4	18.4	18.4	83.308	0	27.306	2386700000	49	-1.16706	-1.03568	NaN	-0.52092	-0.520041	NaN
	0.501205	-0.590052	Q29RF7	Q29RF7	Sister chromatid cohesion protein PDS5 homolog A	PDS5A	7	7	7	7.4	7.4	7.4	150.83	0	17.701	1132400000	32	-2.61492	-1.84269	NaN	-1.85832	-1.41918	NaN
	0.901502	-0.601136	Q5T092;A0A0A0MR06;Q5T091;O15258;Q5T093	Q5T092;A0A0A0MR06;Q5T091;O15258	Protein RER1	RER1	3	3	3	29.7	29.7	29.7	18.388	0	21.638	2511000000	28	-0.333772	0.0587769	-0.549664	0.552206	0.100294	NaN
	0.952631	-0.607377	H0Y8G5;Q14103;H0YA96;D6RAF8;D6RD83;D6RF44;D6RBQ9	H0Y8G5;Q14103;H0YA96;D6RAF8;D6RD83;D6RF44;D6RBQ9	Heterogeneous nuclear ribonucleoprotein D0	HNRNPD	6	6	6	26.5	26.5	26.5	29.667	0	25.114	10809000000	57	0.82936	1.39406	1.50149	1.79782	1.90022	NaN
	0.203142	-0.61005	P18669;P15259;Q8N0Y7	P18669;P15259	Phosphoglycerate mutase 1;Phosphoglycerate mutase 2	PGAM1;PGAM2	10	10	10	47.2	47.2	47.2	28.804	0	199.47	21108000000	116	0.278012	NaN	1.56728	2.5231	2.10611	-0.0311155
	0.323032	-0.616457	M0R0F0;M0R0R2;P46782;M0QZN2	M0R0F0;M0R0R2;P46782;M0QZN2	40S ribosomal protein S5;40S ribosomal protein S5, N-terminally processed	RPS5	7	7	7	32.5	32.5	32.5	22.391	0	118.22	11757000000	61	-0.0928888	1.37198	1.85796	1.69814	1.62614	NaN
	1.68309	-0.617861	J3QR09;J3KTE4;P84098	J3QR09;J3KTE4;P84098	Ribosomal protein L19;60S ribosomal protein L19	RPL19	5	5	5	19.2	19.2	19.2	23.134	0	32.292	2824000000	40	NaN	-0.651218	-0.780113	-0.0344067	-0.161203	NaN
	0.416027	-0.621701	A0A3B3IU45;P33991;A0A3B3ITP6;A0A3B3IT92;A0A3B3IS57;E5RG31;A0A3B3IRR8	A0A3B3IU45;P33991;A0A3B3ITP6;A0A3B3IT92;A0A3B3IS57;E5RG31	DNA replication licensing factor MCM4	MCM4	13	13	13	22.9	22.9	22.9	91.19	0	56.316	4453600000	62	-1.00492	NaN	0.0540524	-0.0412502	0.333784	NaN
	0.716068	-0.626288	Q9Y490;H0YMT1;A0A1B0GVU7;Q9Y4G6	Q9Y490	Talin-1	TLN1	40	40	40	24.1	24.1	24.1	269.76	0	312.06	13694000000	246	1.14832	1.74029	2.14456	2.3184	2.28961	NaN
	0.941442	-0.626346	P02786;G3V0E5;H7C3V5;F8WBE5	P02786;G3V0E5	Transferrin receptor protein 1;Transferrin receptor protein 1, serum form	TFRC	27	27	27	40.7	40.7	40.7	84.87	0	133.96	33326000000	206	2.39459	3.08635	2.8693	3.26895	3.55057	NaN
	2.22021	-0.630845	P38646;A0A3B3ITI4;D6RJI2;D6RA73;H0Y8S0;A0A3B3ITN1;H0YBG6	P38646	Stress-70 protein, mitochondrial	HSPA9	21	21	21	41.8	41.8	41.8	73.68	0	223.25	19525000000	249	2.05124	1.9722	2.12102	2.77458	2.58341	NaN
	1.98434	-0.634521	P23284	P23284	Peptidyl-prolyl cis-trans isomerase B	PPIB	7	7	7	38	38	38	23.742	0	18.61	6598000000	70	0.411325	0.273661	0.00728798	0.902779	0.724329	0.96873
	0.88605	-0.637515	P52209;K7EM49;K7EMN2;K7EPF6;K7ELN9	P52209;K7EM49;K7EMN2;K7EPF6	6-phosphogluconate dehydrogenase, decarboxylating	PGD	15	15	15	36.9	36.9	36.9	53.139	0	92.416	6477700000	93	0.00367069	0.351683	0.74169	1.18785	0.818539	NaN
	1.05587	-0.64161	F5H6I7;Q6DD88	F5H6I7;Q6DD88	Atlastin-3	ATL3	2	2	2	5.7	5.7	5.7	58.772	0	46.271	1082200000	29	-1.93706	NaN	-1.56841	-1.19843	-1.02382	NaN
	0.478243	-0.643683	P05455;E9PGX9;E9PFL9;E7ERC4	P05455	Lupus La protein	SSB	5	5	5	13.7	13.7	13.7	46.836	0	24.052	2226400000	56	-1.4774	NaN	-0.467093	-0.379314	-0.277809	NaN
+	3.56609	-0.644412	D3DSM0;P05107;J3KNI6;E5RIG7;E5RK25;E7EVZ9;E5RHE6;E5RK54;E5RHT0;E5RFI0;E5RIE4;A8MVG7	D3DSM0;P05107	Integrin beta;Integrin beta-2	ITGB2	17	17	17	30.8	30.8	30.8	78.354	0	202.04	8233500000	126	0.8781	0.805113	0.801849	1.47115	1.47438	NaN
	1.29181	-0.64552	Q15392;A0A0A0MTI1;H7C4B7	Q15392;A0A0A0MTI1	Delta(24)-sterol reductase	DHCR24	5	5	5	6.6	6.6	6.6	60.101	0	17.767	1219900000	27	NaN	-1.27011	-1.55057	-0.82283	-0.706804	NaN
	0.90185	-0.652754	O15173	O15173	Membrane-associated progesterone receptor component 2	PGRMC2	4	4	4	16.1	16.1	16.1	23.818	0	29.13	4604400000	36	-0.419078	-0.661835	NaN	0.337492	-0.112896	NaN
	0.461219	-0.653402	P30050	P30050	60S ribosomal protein L12	RPL12	5	5	5	39.4	39.4	39.4	17.818	0	89.453	2149800000	56	-1.63594	-1.15243	-0.108559	-0.224745	-0.399731	NaN
	0.753674	-0.660358	P18206	P18206	Vinculin	VCL	17	17	17	16.7	16.7	16.7	123.8	0	97.66	5070400000	106	NaN	0.30493	0.926701	1.19434	1.35801	NaN
	0.754328	-0.664134	P61978;Q5T6W2;S4R359;S4R457	P61978;Q5T6W2	Heterogeneous nuclear ribonucleoprotein K	HNRNPK	15	15	15	38.4	38.4	38.4	50.976	0	112.42	12389000000	157	0.711499	1.28357	1.65647	1.71154	2.05109	NaN
	1.53295	-0.673175	A0A0U1RRM4;P26599;A6NLN1;A0A0D9SF20;K7EKJ7;K7EK45;A0A087WUW5;K7ES59;K7ELW5;X6R242;A0A087WU68;O95758	A0A0U1RRM4;P26599;A6NLN1;A0A0D9SF20	Polypyrimidine tract-binding protein 1	PTBP1	9	9	9	18.9	18.9	18.9	62.463	0	61.344	2682800000	42	-1.00269	NaN	-1.21532	-0.384951	-0.486712	NaN
	1.18752	-0.679615	Q9P258	Q9P258	Protein RCC2	RCC2	13	13	13	29.9	29.9	29.9	56.084	0	53.782	4012300000	102	NaN	-0.164093	-0.056921	0.743227	0.394989	NaN
	1.06753	-0.680992	A0A1B0GW44;A0A1B0GV23;A0A1B0GVD5;A0A1B0GWE8;P07339;H7C469;A0A1B0GVP3;A0A1B0GU92;A0A1B0GU03;H7C1V0;C9JH19;F8W787;F8WD96;A0A1B0GVF1	A0A1B0GW44;A0A1B0GV23;A0A1B0GVD5;A0A1B0GWE8;P07339;H7C469;A0A1B0GVP3;A0A1B0GU92;A0A1B0GU03;H7C1V0;C9JH19	Cathepsin D;Cathepsin D light chain;Cathepsin D heavy chain	CTSD	7	7	7	24.2	24.2	24.2	43.688	0	96.426	7371000000	55	0.102304	-0.00647926	0.633202	0.807781	NaN	1.04022
	2.58962	-0.681703	Q32Q12;P22392;J3KPD9;O60361;F6XY72	Q32Q12;P22392;J3KPD9;O60361	Nucleoside diphosphate kinase;Nucleoside diphosphate kinase B;Putative nucleoside diphosphate kinase	NME1-NME2;NME2;NME2P1	11	11	4	54.5	54.5	16.4	32.642	0	48.647	15758000000	131	1.20484	1.36133	1.23834	1.89759	2.00215	NaN
	1.31817	-0.683746	E7ETZ4;Q9Y6E2;Q75MG1;B5MCH7;E9PFD4;B5MCE7;E7EMS9;E9PFE3;C9JF98;F8WDX8	E7ETZ4;Q9Y6E2;Q75MG1;B5MCH7;E9PFD4;B5MCE7	Basic leucine zipper and W2 domain-containing protein 2	BZW2	9	9	9	25	25	25	46.913	0	43.164	2872500000	49	NaN	-0.525112	-0.49906	0.326683	0.0166378	NaN
	0.876054	-0.684744	P29401;A0A0B4J1R6;E9PFF2;F8W888;F8WAX4	P29401;A0A0B4J1R6;E9PFF2	Transketolase	TKT	21	21	21	42.1	42.1	42.1	67.877	0	177.69	37102000000	250	2.43033	3.322	2.83681	3.50366	3.59191	NaN
	1.62973	-0.686925	P62937;F8WE65;C9J5S7;E5RIZ5;P0DN26;A0A0H2UH34;A0A0B4J2A2;A0A075B767;A0A075B759;Q9Y536;F5H284;P0DN37	P62937;F8WE65;C9J5S7	Peptidyl-prolyl cis-trans isomerase A;Peptidyl-prolyl cis-trans isomerase A, N-terminally processed;Peptidyl-prolyl cis-trans isomerase	PPIA	13	13	13	71.5	71.5	71.5	18.012	0	169.25	29213000000	241	1.61108	1.81267	1.87341	2.61862	2.28666	NaN
	1.64727	-0.687829	P24752;E9PRQ6;H0YEL7	P24752	Acetyl-CoA acetyltransferase, mitochondrial	ACAT1	12	12	12	38.9	38.9	38.9	45.199	0	236.65	4812600000	92	-0.148002	-0.179565	-0.566061	0.447788	0.132727	0.589343
	1.90518	-0.688835	P55060	P55060	Exportin-2	CSE1L	12	12	12	16.2	16.2	16.2	110.42	0	34.858	3115600000	62	-0.624415	-0.411781	-0.690943	0.202642	0.0236015	NaN
	0.362225	-0.704018	P05023;M0R116;A0A2R8YEY8;A0A0A0MT26;P13637;B1AKY9;P50993;H0Y7C1;Q5TC01;M0QXF2;P20648;Q5TC02;P54707	P05023	Sodium/potassium-transporting ATPase subunit alpha-1	ATP1A1	20	20	16	24.2	24.2	19.4	112.89	0	316.59	9442700000	149	-0.0917959	1.42401	1.91457	1.70525	1.86731	NaN
	0.77364	-0.708299	Q99832;F8WAM2;F8WBP8;A0A0D9SG95	Q99832	T-complex protein 1 subunit eta	CCT7	20	20	20	46.4	46.4	46.4	59.366	0	161.62	9301500000	124	-0.0613737	0.932503	0.525637	1.33743	1.01034	NaN
	0.326981	-0.708521	P22102;C9JZG2;C9JKQ7;C9JBJ1;C9JTV6;F8WD69;A0A140TA71	P22102	Trifunctional purine biosynthetic protein adenosine-3;Phosphoribosylamine--glycine ligase;Phosphoribosylformylglycinamidine cyclo-ligase;Phosphoribosylglycinamide formyltransferase	GART	12	12	12	16.9	16.9	16.9	107.77	0	64.081	2113700000	46	-1.61166	NaN	-0.0233269	0.0144711	-0.23241	NaN
	0.458855	-0.719468	P16403;Q02539;P22492;P16401	P16403	Histone H1.2	HIST1H1C	20	20	5	45.5	45.5	15	21.364	0	81.838	93803000000	333	2.545	3.43517	4.25603	3.98073	4.28234	NaN
	0.418785	-0.7251	P13727;H0YCG3	P13727	Bone marrow proteoglycan;Eosinophil granule major basic protein	PRG2	9	9	9	42.8	42.8	42.8	25.205	0	26.281	5930100000	84	-0.606759	1.08062	1.64492	1.39749	0.939585	1.95702
	0.610843	-0.726305	P84095	P84095	Rho-related GTP-binding protein RhoG	RHOG	5	5	5	31.9	31.9	31.9	21.308	0	24.535	2005700000	33	-1.22185	-0.370115	NaN	-0.20229	0.0629311	NaN
	1.71733	-0.72631	P06744;A0A2U3TZU2;A0A0A0MTS2;K7EQ48;A0A0J9YXP8;A0A2R8Y6C7;A0A0J9YYH3;A0A0J9YX90;K7EPY4;K7ERC6;K7EP41;K7ENA0;CON__Q3ZBD7;A0A0J9YXM3;K7EIL4;K7ELR7;A0A2R8YF08;K7ERK8;A0A0J9YXH9;A0A0J9YYI8	P06744;A0A2U3TZU2;A0A0A0MTS2;K7EQ48;A0A0J9YXP8;A0A2R8Y6C7;A0A0J9YYH3;A0A0J9YX90	Glucose-6-phosphate isomerase	GPI	16	16	16	37.1	37.1	37.1	63.146	0	260.62	16570000000	162	1.62426	1.944	2.02713	2.31713	2.63826	2.81893
	0.752896	-0.72867	P11940;A0A087WTT1;E7EQV3;E7ERJ7;H0YAR2;Q9H361;E5RJB9;H0YB86;H0YAP2;E5RH24;E5RGH3;H0YBN4;Q4VXU2;H0YEQ8;B1ANR1;H0YAS7;H0YAS6;H0YB75;H0YC10;E5RHG7;E5RGC4;H0YCC8;E5RFD8;Q5JQF8;Q96DU9	P11940;A0A087WTT1;E7EQV3;E7ERJ7;H0YAR2	Polyadenylate-binding protein 1;Polyadenylate-binding protein	PABPC1	13	13	10	22.5	22.5	16.7	70.67	0	41.84	5732300000	90	0.107146	-0.605844	-0.708834	0.659468	-0.00714874	NaN
	0.775928	-0.729572	Q9Y617	Q9Y617	Phosphoserine aminotransferase	PSAT1	12	12	12	36.5	36.5	36.5	40.422	0	45.713	3769700000	57	-1.255	-0.367397	0.163521	0.280258	0.445223	0.00435543
	1.58773	-0.736654	P78347;A0A087WW90;A0A0D9SF80;Q86UP8;Q6EKJ0	P78347	General transcription factor II-I	GTF2I	10	10	10	11.6	11.6	11.6	112.42	0	47.395	2090200000	52	-0.671357	-0.619375	-1.05682	-0.0283184	-0.0634079	NaN
	1.84274	-0.744748	P29692;E9PK01;E9PRY8;A0A087X1X7;E9PL12;E9PMW7;E9PI39;E9PQ49;E9PPR1;E9PQZ1;H0YCK7;E9PIZ1;H0YE72;E9PQC9;E9PK06;H0YE58;E9PK72;E9PKK3;E9PJD0;E9PNW6	P29692;E9PK01;E9PRY8;A0A087X1X7;E9PL12;E9PMW7;E9PI39;E9PQ49;E9PPR1;E9PQZ1;H0YCK7;E9PIZ1	Elongation factor 1-delta	EEF1D	7	7	3	33.1	33.1	16.4	31.121	0	99.798	6457700000	75	NaN	0.542015	0.719988	1.36081	1.39069	NaN
	2.07874	-0.745131	P34932;A0A087WYC1;A0A087WTS8	P34932;A0A087WYC1;A0A087WTS8	Heat shock 70 kDa protein 4	HSPA4	17	17	15	25.4	25.4	22.7	94.33	0	111.5	3545300000	82	-0.0820951	-0.154076	-0.133322	0.778114	0.465818	NaN
	1.3836	-0.748312	Q9HCC0;D6RD67;D6R9R1;D6RDF7;A0A0G2JM88	Q9HCC0	Methylcrotonoyl-CoA carboxylase beta chain, mitochondrial	MCCC2	7	7	7	18.1	18.1	18.1	61.332	0	19.434	867580000	22	NaN	-1.61977	-1.92874	-0.997597	-1.05429	NaN
	0.930519	-0.748868	Q01469;I6L8B7;A8MUU1	Q01469;I6L8B7	Fatty acid-binding protein, epidermal	FABP5	8	8	8	69.6	69.6	69.6	15.164	0	73.95	4942200000	72	-0.520604	0.279787	0.160091	0.560637	0.883282	NaN
+	2.64691	-0.75043	P11021	P11021	78 kDa glucose-regulated protein	HSPA5	28	28	27	46.3	46.3	46.3	72.332	0	224.69	38824000000	307	2.82633	2.97735	2.80674	3.57783	3.66331	NaN
	0.804734	-0.755447	I3L3P7;P62244;I3L246;H3BV27;H3BT37;I3L303;H3BVC7	I3L3P7;P62244;I3L246;H3BV27;H3BT37;I3L303	40S ribosomal protein S15a	RPS15A	6	6	3	47	47	30	11.477	0	18.493	5636300000	66	NaN	-0.273636	-0.605099	0.613569	0.0185909	NaN
	1.03549	-0.761055	P27348;E9PG15	P27348;E9PG15	14-3-3 protein theta	YWHAQ	12	8	8	49.4	38.4	38.4	27.764	0	73.822	1648100000	56	-1.21609	-1.87158	-1.10044	-0.674522	-0.595442	NaN
	0.806761	-0.762609	Q92616	Q92616	Translational activator GCN1	GCN1L1	22	22	22	10.3	10.3	10.3	292.75	0	128.8	3234400000	83	-0.233226	-0.977707	0.0773487	0.355093	0.414402	NaN
+	3.0276	-0.765317	Q14697;F5H6X6;E9PKU7;E9PNH1	Q14697;F5H6X6;E9PKU7	Neutral alpha-glucosidase AB	GANAB	12	12	12	14.8	14.8	14.8	106.87	0	48.992	2193300000	60	NaN	-0.776361	-0.787123	-0.0392609	0.0064106	NaN
	1.19501	-0.768349	P13667	P13667	Protein disulfide-isomerase A4	PDIA4	13	13	13	27.6	27.6	27.6	72.932	0	38.509	2890600000	70	-0.764045	-0.10334	-0.283697	0.275145	0.494165	NaN
	0.857095	-0.773603	A0A087X0X3;P52272;M0R019;M0QYQ7;M0R2T0;M0R0Y6;M0R2I7;M0R0N3;M0QZM1;M0QY96;M0QYL3	A0A087X0X3;P52272;M0R019	Heterogeneous nuclear ribonucleoprotein M	HNRNPM	12	12	12	24.1	24.1	24.1	77.569	0	74.956	6971100000	100	0.0290728	0.717432	1.04166	1.40436	1.33496	NaN
	1.11686	-0.775785	P23634;P20020;E7ERY9;Q16720;A0A2R8Y4R4;H0Y7S3;A0A2U3U055;A0A2U3TZI3;Q01814	P23634;P20020;E7ERY9;Q16720	Plasma membrane calcium-transporting ATPase 4;Plasma membrane calcium-transporting ATPase 1;Calcium-transporting ATPase;Plasma membrane calcium-transporting ATPase 3	ATP2B4;ATP2B1;ATP2B3	8	8	8	10.4	10.4	10.4	137.92	0	15.401	521460000	31	NaN	-2.71564	-3.00916	-2.26072	-1.91251	NaN
	2.29783	-0.776157	G3V5Q1;G3V3M6;P27695;A0A0C4DGK8;G3V3C7;G3V5D9;G3V5M0;G3V359;H7C4A8;G3V3Y6	G3V5Q1;G3V3M6;P27695;A0A0C4DGK8;G3V3C7;G3V5D9;G3V5M0;G3V359;H7C4A8	DNA-(apurinic or apyrimidinic site) lyase;DNA-(apurinic or apyrimidinic site) lyase, mitochondrial	APEX1	8	8	8	39.7	39.7	39.7	27.125	0	42.976	2867100000	61	-0.797063	-0.866884	-0.657644	0.0932388	-0.0886517	NaN
+	4.06157	-0.776457	O14818;H0Y586;A0A087WYS6;Q8TAA3	O14818;H0Y586;A0A087WYS6;Q8TAA3	Proteasome subunit alpha type-7;Proteasome subunit alpha type-7-like	PSMA7;PSMA8	6	6	6	31	31	31	27.887	0	73.018	5693000000	60	-0.379565	NaN	-0.381813	0.388622	0.402914	NaN
	0.365071	-0.777508	P07900;G3V2J8;Q14568;Q58FF6;Q58FG0	P07900	Heat shock protein HSP 90-alpha	HSP90AA1	24	14	14	36.2	25.3	25.3	84.659	0	153.65	25757000000	128	0.942674	2.67839	3.11866	3.04091	3.00726	NaN
	1.00088	-0.791019	Q00325	Q00325	Phosphate carrier protein, mitochondrial	SLC25A3	10	10	2	24.3	24.3	3.3	40.094	0	33.284	13918000000	83	1.32459	1.96305	2.1866	2.66934	2.56219	NaN
	0.461337	-0.791969	P60842;J3KT12;J3KTB5;J3QS69;J3KSZ0;J3QLN6;J3QR64;J3QL43;J3KTN0;J3QKZ9;J3KS25;J3KT04;J3KS93;E7EMV8;J3KSN7;J3QL52	P60842;J3KT12;J3KTB5;J3QS69;J3KSZ0	Eukaryotic initiation factor 4A-I	EIF4A1	11	11	7	35.2	35.2	22.2	46.153	0	100.16	4957700000	80	NaN	-0.642168	0.299658	1.06469	0.176743	NaN
	0.906935	-0.793797	P51991;H7C1J8	P51991	Heterogeneous nuclear ribonucleoprotein A3	HNRNPA3	8	8	8	20.9	20.9	20.9	39.594	0	66.912	3507700000	98	-0.893901	-0.133518	0.0283127	0.557251	0.364271	NaN
	0.755624	-0.795611	Q99808;A0A2R8Y567;A0A2R8YEH8;A0A2R8Y801;A0A2R8Y854;A0A2R8YFI6;A0A2U3TZM5;A0A2U3TZM6;A0A2U3TZJ7;A0A2R8Y6D1	Q99808	Equilibrative nucleoside transporter 1	SLC29A1	7	7	7	17.8	17.8	17.8	50.219	0	24.43	1555500000	37	-2.10459	-1.21618	-1.20114	-0.399214	-1.02416	NaN
	1.77168	-0.815862	Q9UQ80;F8VR77;F8W0A3;H0YIN7;F8VZ69	Q9UQ80;F8VR77	Proliferation-associated protein 2G4	PA2G4	13	13	13	36.5	36.5	36.5	43.786	0	94.485	9322500000	139	0.834729	0.850416	1.23346	1.80778	1.76968	NaN
	0.830113	-0.843751	O15143;C9JEY1;C9K057;A0A1W2PNV4;C9JTT6;C9JBJ7;C9J4Z7;F8VXW2;C9JQM8;C9JFG9;C9J6C8;C9JM51;F8WEB3	O15143;C9JEY1;C9K057;A0A1W2PNV4	Actin-related protein 2/3 complex subunit 1B	ARPC1B	8	8	8	28.8	28.8	28.8	40.949	0	25.18	3227400000	52	-0.919747	-0.421213	0.149418	0.680372	0.212769	NaN
+	2.68395	-0.854867	P53985;Q5T8R3;Q5T8R5	P53985;Q5T8R3;Q5T8R5	Monocarboxylate transporter 1	SLC16A1	3	3	3	7	7	7	53.944	0	18.112	1743100000	41	-0.966184	-0.973352	-1.01457	-0.24041	-0.0192623	NaN
	0.774825	-0.85731	P31930	P31930	Cytochrome b-c1 complex subunit 1, mitochondrial	UQCRC1	7	7	7	21	21	21	52.645	0	65.391	2503300000	57	-1.56363	-0.582535	-0.374142	0.00194931	0.032465	NaN
	1.52626	-0.862502	A0A087WW66;Q99460;H7BZR6;C9J9M4	A0A087WW66;Q99460	26S proteasome non-ATPase regulatory subunit 1	PSMD1	4	4	4	5.7	5.7	5.7	105.85	0	15.489	1184100000	26	-2.16031	-1.88358	NaN	-1.22293	-1.09597	NaN
	2.27725	-0.864202	B1AK87;B1AK88	B1AK87;B1AK88		CAPZB	10	10	2	45.8	45.8	5.8	29.295	0	49.317	4210300000	67	-0.287408	-0.467709	-0.161283	0.521046	0.596426	NaN
	1.36731	-0.865701	Q12931;I3L0K7;I3L239;I3L2D5	Q12931;I3L0K7	Heat shock protein 75 kDa, mitochondrial	TRAP1	11	11	11	21.9	21.9	21.9	80.109	0	65.027	5870100000	73	-0.159587	-0.367254	-0.575748	0.770956	0.225386	NaN
	0.761869	-0.871545	Q9H3N1;G3V448	Q9H3N1	Thioredoxin-related transmembrane protein 1	TMX1	8	8	8	24.3	24.3	24.3	31.791	0	32.603	6115100000	68	-0.15673	0.813015	1.09426	1.47855	1.43157	NaN
	1.25405	-0.874172	P14324;A0A087X1D8;A0A087X090;A0A087WVN4;A0A087WTP2	P14324;A0A087X1D8;A0A087X090;A0A087WVN4	Farnesyl pyrophosphate synthase	FDPS	6	6	6	17.2	17.2	17.2	48.275	0	22.496	10585000000	54	NaN	1.05542	1.4665	2.19972	2.07055	NaN
	1.147	-0.889218	P19338;H7BY16	P19338;H7BY16	Nucleolin	NCL	15	15	15	27.3	27.3	27.3	76.613	0	160.86	11889000000	117	0.261872	0.62163	1.12239	1.50611	1.60958	NaN
	0.399281	-0.894238	D6RG13;P61247;D6RAT0;D6RB09;E9PFI5;H0Y9Y4;D6R9B6;H0Y8L7;D6RAS7;D6RED7;D6RGE0;D6RI02	D6RG13;P61247;D6RAT0;D6RB09;E9PFI5;H0Y9Y4;D6R9B6;H0Y8L7;D6RAS7	40S ribosomal protein S3a	RPS3A	9	9	9	42.6	42.6	42.6	25.608	0	32.001	3430000000	71	-1.50504	-1.95724	0.305376	0.0886974	-0.404825	NaN
	0.645493	-0.907287	Q96AG4;I3L223	Q96AG4	Leucine-rich repeat-containing protein 59	LRRC59	9	9	9	32.2	32.2	32.2	34.93	0	74.065	10648000000	90	-0.338729	0.923304	0.902672	1.74985	1.05622	NaN
	1.00971	-0.912064	P62805	P62805	Histone H4	HIST1H4A	7	7	7	49.5	49.5	49.5	11.367	0	31.247	10632000000	73	-0.904326	0.0684223	-0.643076	0.525463	0.312677	NaN
	1.29543	-0.925422	P63104;E7EX29;B0AZS6;B7Z2E6;H0YB80;E7ESK7;E5RGE1;E5RIR4;E9PD24;E7EVZ2	P63104;E7EX29;B0AZS6;B7Z2E6;H0YB80	14-3-3 protein zeta/delta	YWHAZ	14	14	10	53.5	53.5	42.4	27.745	0	234.13	17329000000	144	1.37864	1.7621	2.13244	2.79156	2.57474	NaN
	1.60677	-0.945389	P27824;H0Y9Q7;D6RGY2;D6RAU8;D6RB85;D6RDP7;D6RFL1;D6RAQ8;H0Y9H1;D6RHJ3;D6RD16	P27824	Calnexin	CANX	15	15	15	29.1	29.1	29.1	67.567	0	72.054	9519000000	109	0.105718	0.148947	NaN	1.22267	0.922775	NaN
	0.816667	-0.951509	P50416;H3BMD2;H3BUJ0;H3BP22;H3BUV7	P50416	Carnitine O-palmitoyltransferase 1, liver isoform	CPT1A	13	13	13	20.8	20.8	20.8	88.367	0	104.16	5663500000	130	-0.398681	0.480392	0.914604	1.30047	1.26676	NaN
+	3.10363	-0.958616	P06576;H0YH81;F8W079;F8W0P7;H0YI37	P06576;H0YH81;F8W079	ATP synthase subunit beta, mitochondrial;ATP synthase subunit beta	ATP5B	13	13	13	35	35	35	56.559	0	52.71	7537400000	83	0.209241	0.105339	0.0387115	1.10868	1.04408	NaN
+	2.46514	-0.960874	P54577;A0A0C4DGZ5	P54577;A0A0C4DGZ5	Tyrosine--tRNA ligase, cytoplasmic;Tyrosine--tRNA ligase, cytoplasmic, N-terminally processed;Tyrosine--tRNA ligase	YARS	19	19	19	37.1	37.1	37.1	59.143	0	66.139	4439200000	86	-0.360152	-0.452034	-0.563864	0.614557	0.389824	NaN
	0.996381	-0.977551	A0A286YF22;O43175;A0A2C9F2M7;A0A286YFA2;A0A286YFL2;A0A286YFM8;A0A286YER3;A0A286YFC8;A0A286YFB2;A0A286YF78;A0A286YF34;A0A286YFF3;A0A286YFK5;A0A286YFE1	A0A286YF22;O43175;A0A2C9F2M7;A0A286YFA2;A0A286YFL2;A0A286YFM8	D-3-phosphoglycerate dehydrogenase	PHGDH	16	16	16	33.5	33.5	33.5	55.938	0	154.35	35951000000	185	1.73127	2.18576	2.83025	3.13681	3.31648	NaN
	1.03454	-0.979948	P48735;H0YL11	P48735	Isocitrate dehydrogenase [NADP], mitochondrial	IDH2	10	10	9	25.2	25.2	25.2	50.909	0	46.675	7334900000	111	-0.150178	0.287159	0.78837	1.02505	1.55175	NaN
	2.1987	-0.981211	Q15084	Q15084	Protein disulfide-isomerase A6	PDIA6	12	12	12	34.8	34.8	34.8	48.121	0	148.84	16312000000	112	1.5544	1.23898	1.47871	2.5035	2.30698	NaN
	0.454665	-0.988685	A0A3B3ITT5;P47914	A0A3B3ITT5;P47914	60S ribosomal protein L29	RPL29	5	5	5	22.2	22.2	22.2	18.512	0	11.074	11752000000	65	-0.634185	-0.368685	1.57112	1.17566	1.18055	NaN
+	2.88267	-1.0067	P11586;F5H2F4;V9GYY3	P11586;F5H2F4	C-1-tetrahydrofolate synthase, cytoplasmic;Methylenetetrahydrofolate dehydrogenase;Methenyltetrahydrofolate cyclohydrolase;Formyltetrahydrofolate synthetase;C-1-tetrahydrofolate synthase, cytoplasmic, N-terminally processed	MTHFD1	20	20	20	23.9	23.9	23.9	101.56	0	61.853	4397500000	94	-0.483375	-0.266691	-0.339403	0.674417	0.612679	NaN
	0.998781	-1.01653	P31146;H3BRY3;H3BTU6;H3BRJ0;H3BNA2;H3BU76;H3BSL1	P31146;H3BRY3	Coronin-1A;Coronin	CORO1A	18	18	18	34.3	34.3	34.3	51.026	0	74.338	14379000000	149	0.430896	1.04107	1.54871	2.17663	1.87021	NaN
	1.03208	-1.0213	Q96G03;E9PD70;E7ENQ8	Q96G03	Phosphoglucomutase-2	PGM2	9	9	9	18.6	18.6	18.6	68.283	0	20.504	3176700000	65	NaN	-1.06087	-0.651409	0.430393	-0.10008	NaN
	1.26972	-1.02146	Q93084	Q93084	Sarcoplasmic/endoplasmic reticulum calcium ATPase 3	ATP2A3	18	12	12	23.3	17.4	17.4	113.98	0	33.216	5258500000	75	-0.355668	-0.799654	0.0872841	0.655155	0.675741	NaN
	0.839729	-1.0215	P42704;A0A0C4DG06;B8ZZ38;C9JCA9	P42704	Leucine-rich PPR motif-containing protein, mitochondrial	LRPPRC	40	40	40	32.9	32.9	32.9	157.9	0	287.68	27205000000	338	1.71551	2.26073	3.0677	3.52864	3.21031	NaN
	0.620981	-1.02354	P22626;A0A087WUI2	P22626;A0A087WUI2	Heterogeneous nuclear ribonucleoproteins A2/B1	HNRNPA2B1	13	13	13	35.7	35.7	35.7	37.429	0	135	10625000000	169	-0.0413828	1.40381	1.63985	2.25026	1.79834	NaN
	1.87928	-1.02469	O60664;K7EL96;K7ERZ3;K7ER39	O60664;K7EL96;K7ERZ3	Perilipin-3	PLIN3	8	8	8	28.6	28.6	28.6	47.074	0	86.885	2129500000	53	-1.24566	-1.17591	-0.791958	-0.135618	0.0426464	NaN
	1.28467	-1.02821	Q01518;Q5T0R1;Q5T0R9;Q5T0R7;Q5T0R6;Q5T0R5;Q5T0R4;Q5T0R3;Q5T0R2;Q5T0S3;Q5T0R8;B7Z385;A0A087X0J3;A0A087WZ15;E9PDI2;P40123	Q01518	Adenylyl cyclase-associated protein 1	CAP1	20	20	20	46.7	46.7	46.7	51.901	0	323.31	15275000000	193	1.18042	1.70997	1.98282	2.48726	2.81798	NaN
	0.639962	-1.03021	A0A1X7SBS1;A0A1W2PPS1;Q00839;A0A1W2PP35;A0A1W2PQL0;A0A1W2PP34;A0A1W2PPL4;A0A1W2PPH7;Q5RI18;A0A1W2PRZ7;A0A1W2PQ74;A0A1W2PQD4;A0A1W2PPE9;A0A1W2PP22	A0A1X7SBS1;A0A1W2PPS1;Q00839;A0A1W2PP35;A0A1W2PQL0;A0A1W2PP34;A0A1W2PPL4;A0A1W2PPH7;Q5RI18;A0A1W2PRZ7;A0A1W2PQ74;A0A1W2PQD4	Heterogeneous nuclear ribonucleoprotein U	HNRNPU	16	16	16	25.3	25.3	25.3	81.794	0	110.26	10738000000	130	-0.149989	0.644413	1.61271	1.98325	1.48193	NaN
	0.636186	-1.03136	Q96AE4;E9PEB5;C9JSZ1	Q96AE4;E9PEB5	Far upstream element-binding protein 1	FUBP1	14	12	12	25.6	24.4	24.4	67.56	0	148.17	10183000000	146	0.139895	1.6056	1.82313	2.34453	2.09726	NaN
	0.560237	-1.03969	Q06830;A0A0A0MSI0;A0A0A0MRQ5;P32119	Q06830;A0A0A0MSI0	Peroxiredoxin-1	PRDX1	14	14	14	61.8	61.8	61.8	22.11	0	93.442	21303000000	155	0.526673	1.88639	2.56948	2.82987	2.5712	NaN
	0.863319	-1.04264	P37802;X6RJP6;C9J5W6;Q9UI15	P37802;X6RJP6	Transgelin-2	TAGLN2	12	12	12	77.4	77.4	77.4	22.391	0	261.12	12376000000	141	-0.666064	-0.36269	0.650572	0.989851	0.843306	NaN
	1.22549	-1.06256	P11169;Q8TDB8	P11169;Q8TDB8	Solute carrier family 2, facilitated glucose transporter member 3;Solute carrier family 2, facilitated glucose transporter member 14	SLC2A3;SLC2A14	5	5	5	11.7	11.7	11.7	53.924	0	33.553	4355600000	45	NaN	-0.450474	0.0547676	0.765364	0.964041	NaN
	0.720771	-1.06697	P50991	P50991	T-complex protein 1 subunit delta	CCT4	15	15	15	35.8	35.8	35.8	57.924	0	89.16	9994900000	121	-0.554677	NaN	0.536854	1.08877	1.02735	NaN
	1.22955	-1.08004	E9PKZ0;P62917;G3V1A1;E9PP36;E9PKU4	E9PKZ0;P62917;G3V1A1	60S ribosomal protein L8	RPL8	3	3	3	13.7	13.7	13.7	22.389	0	21.531	1715100000	46	-1.70575	-1.7724	-0.89871	-0.345709	-0.412117	NaN
	1.04243	-1.08507	P12004	P12004	Proliferating cell nuclear antigen	PCNA	9	9	9	49.8	49.8	49.8	28.768	0	237.74	10514000000	117	0.131349	-0.198124	0.936886	1.46804	1.28217	NaN
	1.06839	-1.09332	M0R3D6;M0R1A7;M0R117;Q02543;M0R0P7	M0R3D6;M0R1A7;M0R117;Q02543;M0R0P7	60S ribosomal protein L18a	RPL18A	3	3	3	18.4	18.4	18.4	16.714	0	40.921	2509200000	39	-1.5546	-0.47027	-1.28427	-0.142361	0.122906	NaN
	2.1433	-1.10093	P25398	P25398	40S ribosomal protein S12	RPS12	7	7	7	70.5	70.5	70.5	14.515	0	73.783	6539100000	77	0.311206	0.39419	NaN	1.36944	1.53781	NaN
	1.45093	-1.11906	P60866;E5RJX2;E5RIP1;G3XAN0	P60866;E5RJX2;E5RIP1	40S ribosomal protein S20	RPS20	4	4	4	28.6	28.6	28.6	13.373	0	29.655	13155000000	84	0.500606	1.1009	1.27164	2.00695	2.1466	NaN
	1.49291	-1.12	Q12906;K7EQR9;K7EKJ9;K7ELV3;Q96SI9	Q12906	Interleukin enhancer-binding factor 3	ILF3	14	14	14	20.1	20.1	20.1	95.337	0	63.558	2990400000	81	-1.17276	-0.422474	-0.905464	0.397257	0.175617	NaN
	0.793138	-1.14351	O00410;H0Y8C6;E7ETV3;E7EQT5;E7EV12;E7EX05;H0Y3V4;C9JMV5;E7EWK4;C9JZD8;E7ETV8;C9JXE0;E7ESZ1;E7ESA1;C9JQT6;C9JZ53;C9J875;O60518	O00410;H0Y8C6	Importin-5	IPO5	27	27	27	30.5	30.5	30.5	123.63	0	217.66	8250200000	144	-0.575641	0.400246	0.772011	1.7911	0.893656	NaN
	0.907583	-1.14593	P26373;J3QSB4;H3BTH3;H3BUK8;J3KS98	P26373;J3QSB4	60S ribosomal protein L13	RPL13	12	12	12	47.4	47.4	47.4	24.261	0	159.18	13580000000	160	-0.186727	0.731443	1.20034	1.56596	1.88928	NaN
	2.072	-1.15253	Q9Y5Y5;E9PLS4;E9PP98;E9PMM3;E9PMS3;E9PQW0	Q9Y5Y5;E9PLS4;E9PP98;E9PMM3	Peroxisomal membrane protein PEX16	PEX16	4	4	4	14.3	14.3	14.3	38.628	0	9.9875	377050000	29	-3.43581	NaN	-3.31513	-2.13487	-2.31103	NaN
	0.578487	-1.15292	D6R9P3;D6RD18;D6RBZ0;Q99729	D6R9P3;D6RD18;D6RBZ0;Q99729	Heterogeneous nuclear ribonucleoprotein A/B	HNRNPAB	4	4	4	15	15	15	30.302	0	18.162	2478200000	40	-2.48457	-1.1325	-0.247515	-0.0746441	-0.195913	NaN
	0.921888	-1.17289	Q9P0L0;J3QKM9;E5RK64;O95292	Q9P0L0	Vesicle-associated membrane protein-associated protein A	VAPA	10	10	10	36.5	36.5	36.5	27.893	0	70.202	3937700000	118	-1.03086	0.340879	0.0815659	0.985353	0.954819	NaN
	1.019	-1.22724	Q8NBS9	Q8NBS9	Thioredoxin domain-containing protein 5	TXNDC5	11	11	11	31	31	31	47.628	0	36.63	2971500000	65	-1.48168	-0.569443	-0.178968	0.635534	0.332214	NaN
+	2.36147	-1.22909	P08133;E5RK69;E7EMC6;E5RJF5;E5RK63;E5RFF0;H0YC77;E5RI05;E5RIU8;E5RJR0	P08133;E5RK69;E7EMC6	Annexin A6;Annexin	ANXA6	20	20	20	31.8	31.8	31.8	75.872	0	128.79	12296000000	135	0.628076	0.673594	1.01276	1.98436	2.01678	NaN
	1.67744	-1.23866	F5GZS6;J3KPF3;P08195;H0YFS2;F5GZI0;F5GZR9;H0YFX4	F5GZS6;J3KPF3;P08195	4F2 cell-surface antigen heavy chain	SLC3A2	10	10	7	22.9	22.9	17.2	64.872	0	74.142	4680600000	75	NaN	-0.681843	-0.333714	0.785589	0.676182	NaN
	1.53939	-1.24003	P37837;F2Z393;E9PM01;E9PKI8	P37837;F2Z393	Transaldolase	TALDO1	14	14	14	40.1	40.1	40.1	37.54	0	58.391	27686000000	172	1.57001	2.31667	1.97601	3.00096	3.38756	NaN
+	2.48091	-1.25416	P23528;G3V1A4;E9PP50;E9PK25;E9PLJ3;E9PS23;E9PQB7;Q9Y281	P23528;G3V1A4;E9PP50;E9PK25;E9PLJ3;E9PS23;E9PQB7	Cofilin-1	CFL1	10	10	10	62.7	62.7	62.7	18.502	0	120.51	25913000000	160	1.7372	2.11683	1.89254	3.1267	3.21266	NaN
	0.9987	-1.2584	P12268;H0Y4R1;E7ETK5	P12268;H0Y4R1	Inosine-5-monophosphate dehydrogenase 2	IMPDH2	11	11	11	27.4	27.4	27.4	55.804	0	48.75	7266400000	122	0.148393	NaN	-0.676708	1.12145	0.867037	NaN
+	2.13152	-1.27664	D3YTB1;F8W727;P62910;D3YTI8	D3YTB1;F8W727;P62910	60S ribosomal protein L32	RPL32	12	12	12	56.4	56.4	56.4	15.616	0	90.168	13677000000	144	-0.144319	0.704508	0.434708	1.5818	1.69519	1.54782
	0.77229	-1.30932	P51149;C9J592;C9J8S3;C9IZZ0;C9J4V0;C9J4S4;C9J7D1	P51149;C9J592;C9J8S3;C9IZZ0;C9J4V0;C9J4S4	Ras-related protein Rab-7a	RAB7A	8	8	8	47.3	47.3	47.3	23.489	0	86.587	9357500000	79	-1.07422	0.572872	0.609062	1.4973	1.19314	NaN
	1.78426	-1.32251	O96008;K7EJ57;K7EKG4	O96008;K7EJ57	Mitochondrial import receptor subunit TOM40 homolog	TOMM40	4	4	4	19.9	19.9	19.9	37.893	0	59.621	1750400000	51	-1.91436	NaN	-1.7319	-0.355211	-0.646032	NaN
+	5.59286	-1.33867	F8W914;Q9NQC3;H7C106;A0A0U1RQR6	F8W914;Q9NQC3;H7C106;A0A0U1RQR6	Reticulon;Reticulon-4	RTN4	6	6	6	28.7	28.7	28.7	37.144	0	48.179	10861000000	75	1.02526	1.00797	1.00513	2.33606	2.36685	NaN
	1.33479	-1.34103	P26583;D6R9A6	P26583;D6R9A6	High mobility group protein B2	HMGB2	11	11	9	35.9	35.9	24.9	24.033	0	37.221	2308500000	101	NaN	-1.75873	-1.27211	-0.348017	-0.000776291	NaN
	0.835576	-1.35565	P37268;E9PNM1;A0A1W2PQ47;E9PJG4;E9PS69;E9PQ90;E9PNJ2;E9PSH1	P37268;E9PNM1;A0A1W2PQ47;E9PJG4	Squalene synthase	FDFT1	12	12	12	33.3	33.3	33.3	48.115	0	162.24	11154000000	82	0.559131	0.14304	1.91893	2.15361	2.3051	NaN
	1.05823	-1.46456	P31946;Q4VY20;Q4VY19;A0A0J9YWE8;A0A0J9YWZ2	P31946	14-3-3 protein beta/alpha;14-3-3 protein beta/alpha, N-terminally processed	YWHAB	12	8	6	48.4	37.4	30.9	28.082	0	91.224	3504600000	76	-1.34067	-1.54408	-0.147783	0.236656	0.670782	NaN
	0.902115	-1.50196	Q5QNZ2;P24539	Q5QNZ2;P24539	ATP synthase F(0) complex subunit B1, mitochondrial	ATP5F1	9	9	9	51.8	51.8	51.8	22.275	0	40.141	1997900000	34	-1.13728	-2.29362	NaN	-0.104143	-0.322828	NaN
	1.17267	-1.57593	F8W6I7;P09651;F8VTQ5;F8W646;H0YH80;F8VZ49;Q32P51;F8VYN5;A0A2R8Y4L2	F8W6I7;P09651;F8VTQ5;F8W646;H0YH80	Heterogeneous nuclear ribonucleoprotein A1;Heterogeneous nuclear ribonucleoprotein A1, N-terminally processed	HNRNPA1	10	10	10	27.4	27.4	27.4	33.155	0	42.688	5861800000	129	-0.67435	-0.130363	0.803268	1.4921	1.6588	NaN
	1.53478	-1.57984	P27797;K7EJB9;K7EL50	P27797;K7EJB9	Calreticulin	CALR	12	12	12	45.6	45.6	45.6	48.141	0	129.95	31292000000	213	2.28444	1.23804	1.56616	3.21788	3.33423	NaN
+	1.94984	-1.58043	P35637;H3BPE7;A0A075B7D9	P35637;H3BPE7	RNA-binding protein FUS	FUS	3	3	2	7.6	7.6	7.6	53.425	0	19.916	3241300000	62	-1.63262	-1.18575	-1.03267	0.511108	0.0823994	NaN
	1.09306	-1.58661	P12236;P12235;V9GYG0	P12236;P12235	ADP/ATP translocase 3;ADP/ATP translocase 3, N-terminally processed;ADP/ATP translocase 1	SLC25A6;SLC25A4	13	13	6	50	50	30.5	32.866	0	129.29	9782500000	104	-0.653659	-0.0678463	0.963531	1.17512	1.17493	2.65179
	1.61752	-1.64113	P31948;F5H783;F5GXD8;H0YGI8	P31948;F5H783	Stress-induced-phosphoprotein 1	STIP1	16	16	16	36.3	36.3	36.3	62.639	0	47.501	7679000000	108	-0.870069	-0.376141	0.0455647	1.48693	0.994907	NaN
	1.6365	-1.68805	P18124;A8MUD9;C9JZ88;C9JIJ5	P18124;A8MUD9	60S ribosomal protein L7	RPL7	11	11	11	36.3	36.3	36.3	29.225	0	40.813	6933600000	86	NaN	-0.721638	-0.216009	1.15408	1.28438	NaN
	1.82833	-1.72348	Q9Y6C9	Q9Y6C9	Mitochondrial carrier homolog 2	MTCH2	7	7	2	35.6	35.6	9.2	33.331	0	87.022	14826000000	74	1.11556	1.82694	0.987137	2.97262	3.09411	NaN
	1.7781	-1.72583	Q92598;A0A0A0MSM0;R4GN69;Q5TBM3	Q92598;A0A0A0MSM0	Heat shock protein 105 kDa	HSPH1	15	13	12	20.9	18.3	16.7	96.864	0	80.698	3232900000	78	-1.58092	-1.00319	-0.656395	0.74151	0.549824	NaN
	1.34678	-1.7891	P11166	P11166	Solute carrier family 2, facilitated glucose transporter member 1	SLC2A1	3	3	3	5.9	5.9	5.9	54.083	0	28.32	1046500000	42	-1.89224	NaN	-2.34356	-0.65045	-0.00714874	NaN
+	2.60203	-2.04505	Q8WUM4;A0A3B3IT07;C9IZF9;F8WEQ7;F8WBR8;F8WDK9	Q8WUM4	Programmed cell death 6-interacting protein	PDCD6IP	23	23	23	32.6	32.6	32.6	96.022	0	137.69	8083100000	148	-0.0769548	-0.563505	-0.215147	1.90536	1.61434	NaN

## Sheet: OXS008450-OXS008255 5 uM
Significant	-Log(p-value)	Difference	Protein IDs	Majority protein IDs	Protein names	Gene names	Peptides	Razor + unique peptides	Unique peptides	Sequence coverage [%]	Unique + razor sequence coverage [%]	Unique sequence coverage [%]	Mol. weight [kDa]	Q-value	Score	Intensity	MS/MS count	OXS008450 1	OXS008450 2	OXS008450 3	OXS008450/OXS008255 5uM 1	OXS008450/OXS008255 5uM 2	OXS008450/OXS008255 5uM 3
	0.665701	1.02819	Q9H0U4;E9PLD0;Q92928	Q9H0U4;E9PLD0;Q92928	Ras-related protein Rab-1B;Putative Ras-related protein Rab-1C	RAB1B;RAB1C	6	6	3	38.3	38.3	20.9	22.171	0	51.423	4936100000	56	0.125962	NaN	1.1771	NaN	-0.142155	-0.611151
+	1.49973	1.01004	P61981	P61981	14-3-3 protein gamma;14-3-3 protein gamma, N-terminally processed	YWHAG	10	6	6	39.7	25.9	25.9	28.302	0	60.471	2083300000	52	NaN	-0.67013	-0.221294	-1.62457	-1.6044	-1.13828
+	3.55239	0.979777	Q5JP53;P07437;Q5ST81;Q9BVA1;Q13885;A6NNZ2;CON__ENSEMBL:ENSBTAP00000025008;Q9H4B7;M0R1I1	Q5JP53;P07437;Q5ST81;Q9BVA1;Q13885	Tubulin beta chain;Tubulin beta-2B chain;Tubulin beta-2A chain	TUBB;TUBB2B;TUBB2A	24	24	4	59.2	59.2	10.6	47.766	0	323.31	170400000000	833	5.71592	5.60007	5.86712	4.69365	4.77503	4.77509
	0.634513	0.93781	H0YEL5;O43447;C9JQD4	H0YEL5;O43447;C9JQD4	Peptidyl-prolyl cis-trans isomerase H;Peptidyl-prolyl cis-trans isomerase	PPIH	3	3	3	35.4	35.4	35.4	10.281	0	12.349	563450000	28	NaN	-2.22025	-1.33033	-3.04146	-2.38474	NaN
	1.2171	0.844791	K7ERV3;P04183;K7ENW5;K7ES52;K7ERJ1	K7ERV3;P04183;K7ENW5;K7ES52;K7ERJ1	Thymidine kinase;Thymidine kinase, cytosolic	TK1	2	2	2	15.7	15.7	15.7	28.594	0	13.058	774190000	23	NaN	-1.03291	-0.837297	NaN	-1.97485	-1.58494
	0.552555	0.660519	Q9BWD1	Q9BWD1	Acetyl-CoA acetyltransferase, cytosolic	ACAT2	7	7	7	29.5	29.5	29.5	41.35	0	72.311	4639500000	42	1.14152	NaN	0.391773	0.355814	-0.143557	NaN
	0.89373	0.586493	Q13813;A0A0D9SF54;A0A0D9SGF6;A0A1B0GTB7;A0A0D9SFF6	Q13813;A0A0D9SF54;A0A0D9SGF6	Spectrin alpha chain, non-erythrocytic 1	SPTAN1	8	8	8	4.7	4.7	4.7	284.54	0	39.568	853730000	37	-1.81963	-1.19551	-1.16336	-2.04866	-1.90999	NaN
	0.779677	0.58045	Q16576;E9PC52;Q5JP01	Q16576;E9PC52;Q5JP01	Histone-binding protein RBBP7	RBBP7	4	4	3	11.8	11.8	9.6	47.82	0	10.502	443010000	23	NaN	-1.92101	-1.80764	NaN	-2.17913	-2.71043
	0.569452	0.562257	K7EQA9;Q16543;K7EKQ2;K7EIU0;K7EL68	K7EQA9;Q16543;K7EKQ2	Hsp90 co-chaperone Cdc37;Hsp90 co-chaperone Cdc37, N-terminally processed	CDC37	5	5	5	29.1	29.1	29.1	27.435	0	100.88	4045400000	48	0.377032	1.12019	NaN	0.194511	0.178198	NaN
	1.24822	0.511861	F8W1R7;G3V1V0;P60660;F8VPF3;J3KND3;G8JLA2;B7Z6Z4;G3V1Y7;F8VZU9;F8W1I5;F8W180;P14649;F8VXL3;H0YI43	F8W1R7;G3V1V0;P60660;F8VPF3;J3KND3;G8JLA2;B7Z6Z4;G3V1Y7	Myosin light polypeptide 6	MYL6	5	5	5	41.4	41.4	41.4	16.29	0	29.563	4486600000	61	0.148623	0.288881	0.474533	0.098774	-0.243036	-0.479284
	0.784883	0.509641	Q9H773;H3BSA6	Q9H773	dCTP pyrophosphatase 1	DCTPP1	5	5	5	39.4	39.4	39.4	18.681	0	78.848	5212400000	61	1.01782	0.747168	0.749367	0.440157	0.758055	-0.21278
	0.953202	0.486932	Q9UBB4;A0A1W2PQD2;B1AHE4;B1AHE3	Q9UBB4;A0A1W2PQD2;B1AHE4	Ataxin-10	ATXN10	7	7	7	20.4	20.4	20.4	53.488	0	63.234	1725000000	36	NaN	-0.428125	-0.674	-0.909672	NaN	-1.16632
	1.10872	0.480507	P62942;Q5W0X3;A0A087WZM5;Q1JUQ3;Q1JUQ5;A0A087WTS4;A0A087WV48	P62942;Q5W0X3;A0A087WZM5	Peptidyl-prolyl cis-trans isomerase FKBP1A;Peptidyl-prolyl cis-trans isomerase	FKBP1A	3	3	3	41.7	41.7	41.7	11.951	0	31.757	1553500000	40	NaN	-0.849377	-0.983898	-1.36418	-1.18034	-1.64692
	0.823207	0.480325	Q9Y5M8;H7C4H2;C9J5Z8	Q9Y5M8	Signal recognition particle receptor subunit beta	SRPRB	7	7	7	31.4	31.4	31.4	29.702	0	45.914	4990100000	58	0.363229	0.223412	0.28236	-0.142586	0.246365	-0.675755
	0.53363	0.411606	Q9NS69	Q9NS69	Mitochondrial import receptor subunit TOM22 homolog	TOMM22	6	6	6	59.9	59.9	59.9	15.521	0	245.1	77679000000	222	3.65979	4.31834	4.59095	3.39669	4.06094	3.87662
	0.234131	0.407961	P13727;H0YCG3	P13727	Bone marrow proteoglycan;Eosinophil granule major basic protein	PRG2	9	9	9	42.8	42.8	42.8	25.205	0	26.281	5930100000	84	-0.606759	1.08062	1.64492	0.133421	0.268311	0.493176
	0.239871	0.407036	O60763	O60763	General vesicular transport factor p115	USO1	9	9	9	12.3	12.3	12.3	107.89	0	28.9	454580000	29	NaN	-2.96747	-1.87877	NaN	-2.54592	-3.1144
	0.829454	0.391508	F5GXX5;P61803;F5H895;A0A0B4J239	F5GXX5;P61803;F5H895;A0A0B4J239	Dolichyl-diphosphooligosaccharide--protein glycosyltransferase subunit DAD1	DAD1	3	3	3	37.6	37.6	37.6	9.5541	0	50.559	3737400000	37	NaN	0.360165	0.469179	0.209253	-0.280989	0.141226
	0.464339	0.385607	O43707;F5GXS2;H7C144;K7EJH8;P35609;Q08043;H0YJW3;K7EP19;H0YJ11;F6THM6;A0A087WSZ2;G3V2E8;G3V5M4;G3V2X9	O43707	Alpha-actinin-4	ACTN4	26	26	14	35.9	35.9	20.9	104.85	0	184.56	6145800000	120	0.213664	1.00686	0.413864	-0.0913773	0.696154	-0.127205
	0.449128	0.381834	P26640;A0A140T936;A0A140T954;A2ABF4;A0A0G2JJT9;A0A140T904;H0Y426	P26640;A0A140T936	Valine--tRNA ligase	VARS	13	13	13	13.4	13.4	13.4	140.47	0	66.006	1812300000	56	-1.31975	-0.667118	-0.277893	-1.12637	-0.789433	-1.49446
	0.319606	0.370115	Q16658;C9JFC0;A0A0A0MSB2;C9JPH9	Q16658	Fascin	FSCN1	8	8	8	20.1	20.1	20.1	54.529	0	29.597	3488600000	64	-0.819739	0.00647926	0.714117	-0.619972	-0.0685177	-0.520998
	1.02449	0.366298	Q01581;D6RIW1;P54868	Q01581	Hydroxymethylglutaryl-CoA synthase, cytoplasmic	HMGCS1	16	16	16	38.3	38.3	38.3	57.293	0	264.51	19691000000	150	2.266	2.6619	2.70354	2.11921	2.36049	2.05283
	0.218548	0.365822	P10412	P10412	Histone H1.4	HIST1H1E	19	4	3	39.7	16	9.6	21.865	0	28.855	13465000000	76	1.05588	-0.147682	0.9615	-0.788967	0.85383	0.707375
	0.23804	0.328	P52597;A0A1B0GW42	P52597	Heterogeneous nuclear ribonucleoprotein F;Heterogeneous nuclear ribonucleoprotein F, N-terminally processed	HNRNPF	9	7	7	33.3	26.7	26.7	45.671	0	59.921	2821200000	72	-0.88251	-0.164465	0.455074	-0.754509	-0.296091	NaN
	0.542436	0.325454	Q9NX40;D6RDK6;D6RBN5;D6RG39;D6RIT9;D6RI08;D6RDK1;D6RIV2;D6R9T5;D6R918;D6RBC5;D6RDI5;D6RA54;D6RC55	Q9NX40;D6RDK6;D6RBN5;D6RG39;D6RIT9	OCIA domain-containing protein 1	OCIAD1	7	7	7	24.9	24.9	24.9	27.626	0	34.416	4498400000	53	0.475348	-0.0963364	0.436081	0.0566463	-0.16416	NaN
	0.308124	0.292436	P31930	P31930	Cytochrome b-c1 complex subunit 1, mitochondrial	UQCRC1	7	7	7	21	21	21	52.645	0	65.391	2503300000	57	-1.56363	-0.582535	-0.374142	-1.07044	-0.956474	-1.3707
	0.306707	0.292195	P31943;E9PCY7;G8JLB6;E5RGV0;D6RBM0;D6RIU0;D6RIT2;E7EQJ0;D6RFM3;D6RIH9;D6RJ04;D6RAM1;D6RDU3;D6R9T0;E7EN40;H0YB39;D6R9D3;D6RDL0;E5RGH4;H0YBG7;H0YBD7;D6RF17;P55795;H0YAQ2;E5RJ94	P31943;E9PCY7;G8JLB6;E5RGV0;D6RBM0;D6RIU0;D6RIT2;E7EQJ0;D6RFM3;D6RIH9;D6RJ04;D6RAM1;D6RDU3;D6R9T0	Heterogeneous nuclear ribonucleoprotein H;Heterogeneous nuclear ribonucleoprotein H, N-terminally processed	HNRNPH1	9	9	7	26.1	26.1	20	49.229	0	202.92	12403000000	128	0.812303	1.67741	1.64773	1.19649	1.48151	0.582861
	0.518609	0.290889	E7EMG9;P33241;E9PBD8;C9JU59;C9JKF7;C9J9B9;C9JNQ1;C9JDV1	E7EMG9;P33241;E9PBD8;C9JU59	Lymphocyte-specific protein 1	LSP1	6	6	6	32.4	32.4	32.4	30.613	0	75.153	587830000	49	-2.25394	NaN	-1.91925	NaN	-2.50698	-2.248
	0.228564	0.287585	P06748;E5RGW4;E5RI98	P06748	Nucleophosmin	NPM1	8	8	8	40.5	40.5	40.5	32.575	0	228.09	37466000000	121	2.32715	2.5637	2.80094	2.63416	2.85656	1.33832
	0.33437	0.27845	Q9H1C4;E9PNE5;E9PR93	Q9H1C4;E9PNE5	Protein unc-93 homolog B1	UNC93B1	4	4	4	9.7	9.7	9.7	66.63	0	34.999	1276400000	39	-1.83195	-1.24829	-1.17391	NaN	-1.43499	-1.95801
	0.604207	0.263858	Q15392;A0A0A0MTI1;H7C4B7	Q15392;A0A0A0MTI1	Delta(24)-sterol reductase	DHCR24	5	5	5	6.6	6.6	6.6	60.101	0	17.767	1219900000	27	NaN	-1.27011	-1.55057	-1.5893	-1.75909	NaN
	1.51516	0.257357	B0QYK0;Q01844;H7BY36;A0A0D9SFL3;C9JGE3	B0QYK0;Q01844;H7BY36;A0A0D9SFL3;C9JGE3	RNA-binding protein EWS	EWSR1	2	2	2	6.1	6.1	6.1	64.929	0	31.398	1347100000	35	-1.4093	-1.19009	-1.2329	-1.45405	-1.56541	-1.5849
	0.416727	0.253533	P23526	P23526	Adenosylhomocysteinase	AHCY	14	14	14	36.3	36.3	36.3	47.716	0	126.76	11902000000	135	1.2816	1.92884	2.12834	1.52133	1.60111	1.45574
	0.441475	0.240232	P61160;F5H6T1;A0A1B0GWD0;A0A1B0GWH0	P61160;F5H6T1	Actin-related protein 2	ACTR2	8	8	8	22.3	22.3	22.3	44.76	0	46.95	2701500000	58	-0.64269	-0.299984	NaN	-0.590076	-0.549225	-0.995405
	0.264528	0.23804	H0YNW5;P33316;A0A0C4DGL3;H0YKC5;H0YMP1	H0YNW5;P33316;A0A0C4DGL3;H0YKC5	Deoxyuridine 5-triphosphate nucleotidohydrolase, mitochondrial	DUT	7	7	3	50.3	50.3	21.6	17.827	0	48.144	4656500000	56	NaN	-0.164715	0.727558	-0.0915108	0.189615	0.0320415
	0.258269	0.237657	P40925;B9A041;C9JF79;C9JRL4;B8ZZ51	P40925;B9A041;C9JF79;C9JRL4	Malate dehydrogenase, cytoplasmic;Malate dehydrogenase	MDH1	7	7	7	26.9	26.9	26.9	36.426	0	44.747	10687000000	71	NaN	1.10745	1.81433	0.966713	1.58241	1.12056
	0.374283	0.226338	P42167;G5E972;H0YJH7	P42167;G5E972;H0YJH7	Lamina-associated polypeptide 2, isoforms beta/gamma;Thymopoietin;Thymopentin	TMPO	11	11	5	39	39	15.4	50.67	0	131.45	7521100000	69	0.665097	1.47642	1.01128	0.654232	0.837147	0.982407
	0.341765	0.223327	P27348;E9PG15	P27348;E9PG15	14-3-3 protein theta	YWHAQ	12	8	8	49.4	38.4	38.4	27.764	0	73.822	1648100000	56	-1.21609	-1.87158	-1.10044	-1.60274	-1.41283	-1.84252
	0.659956	0.213635	P40429;Q8J015;M0QYS1;Q6NVV1;M0QZU1;A0A096LPE0	P40429;Q8J015;M0QYS1;Q6NVV1	60S ribosomal protein L13a;Putative 60S ribosomal protein L13a protein RPL13AP3	RPL13A;RPL13a;RPL13AP3	8	8	8	29.6	29.6	29.6	23.577	0	19.362	6952000000	70	0.690761	0.788023	0.897167	0.800142	0.337355	0.597549
	0.305986	0.21347	Q00325	Q00325	Phosphate carrier protein, mitochondrial	SLC25A3	10	10	2	24.3	24.3	3.3	40.094	0	33.284	13918000000	83	1.32459	1.96305	2.1866	1.68815	1.7671	1.37858
	0.0899603	0.204739	P15880;H0YEN5;E9PMM9;I3L404;E9PPT0;E9PM36;E9PQD7	P15880;H0YEN5;E9PMM9;I3L404;E9PPT0;E9PM36;E9PQD7	40S ribosomal protein S2	RPS2	7	7	7	27	27	27	31.324	0	19.903	1209000000	45	NaN	-2.60969	-1.13338	-2.25769	-1.89485	NaN
	0.312844	0.200066	Q02790;F5H120;F5H1U3;H0YFG2	Q02790	Peptidyl-prolyl cis-trans isomerase FKBP4;Peptidyl-prolyl cis-trans isomerase FKBP4, N-terminally processed	FKBP4	15	15	15	44.2	44.2	44.2	51.804	0	61.942	5152000000	74	NaN	0.250479	0.840307	0.153885	0.465837	0.416258
	0.280253	0.199966	A0A087WTP3;Q92945;M0R0I5;M0QYH3;M0QXW7;M0QYG1;M0R0C6;M0R3J3;M0R251;M0R263	A0A087WTP3;Q92945;M0R0I5	Far upstream element-binding protein 2	KHSRP	24	24	22	41.8	41.8	39.7	73.027	0	279.13	25689000000	324	2.38066	2.91969	3.20319	2.61917	2.91161	2.37286
	0.182749	0.191871	Q9H3N1;G3V448	Q9H3N1	Thioredoxin-related transmembrane protein 1	TMX1	8	8	8	24.3	24.3	24.3	31.791	0	32.603	6115100000	68	-0.15673	0.813015	1.09426	0.39884	0.610014	0.166077
	0.516642	0.187852	O75874;C9J4N6;C9JJE5;C9JLU6	O75874	Isocitrate dehydrogenase [NADP] cytoplasmic	IDH1	9	8	8	27.3	25.1	25.1	46.659	0	26.807	1364300000	46	NaN	-0.653448	-0.796551	NaN	-0.795824	-1.02988
	0.274985	0.186717	P11678	P11678	Eosinophil peroxidase;Eosinophil peroxidase light chain;Eosinophil peroxidase heavy chain	EPX	14	10	10	21.7	17.3	17.3	81.04	0	43.942	1471300000	35	NaN	-0.841019	-0.485186	-1.0234	-0.676239	NaN
	0.249326	0.175983	P14866;M0QXS5;A0A3B3ITJ4;M0R076;B4DVF8;M0R1W6	P14866;M0QXS5;A0A3B3ITJ4	Heterogeneous nuclear ribonucleoprotein L	HNRNPL	9	9	6	21.6	21.6	14.3	64.132	0	55.972	4229600000	59	0.0432234	0.213797	0.586327	0.358952	0.308434	-0.351988
	0.364557	0.170599	P31939;H7C1S2;C9JLK0;F8WEF0	P31939	Bifunctional purine biosynthesis protein PURH;Phosphoribosylaminoimidazolecarboxamide formyltransferase;IMP cyclohydrolase	ATIC	21	21	21	48.3	48.3	48.3	64.615	0	190.03	5198000000	83	0.507947	0.888428	0.321411	0.420866	0.56805	0.217073
	0.122612	0.165022	Q14566	Q14566	DNA replication licensing factor MCM6	MCM6	16	16	16	22.9	22.9	22.9	92.888	0	79.843	6205000000	84	-0.131171	0.980724	1.25974	0.175955	1.01156	0.426722
	0.160763	0.142467	Q14697;F5H6X6;E9PKU7;E9PNH1	Q14697;F5H6X6;E9PKU7	Neutral alpha-glucosidase AB	GANAB	12	12	12	14.8	14.8	14.8	106.87	0	48.992	2193300000	60	NaN	-0.776361	-0.787123	-1.42671	-0.650492	-0.695421
	0.235579	0.141963	P50395;Q5SX91;Q5SX87;P31150;V9GYJ7;V9GYF8;Q5SX90;Q5SX86	P50395;Q5SX91	Rab GDP dissociation inhibitor beta	GDI2	9	9	9	22.5	22.5	22.5	50.663	0	31.654	2730900000	47	-0.622968	-0.269625	-0.0719337	-0.330841	-0.596102	NaN
	0.425555	0.139273	Q12904;D6R937	Q12904	Aminoacyl tRNA synthase complex-interacting multifunctional protein 1;Endothelial monocyte-activating polypeptide 2	AIMP1	4	4	4	15.4	15.4	15.4	34.352	0	25.099	269630000	22	NaN	-3.46508	-3.2205	-3.49633	NaN	-3.46779
	0.117892	0.12467	Q60FE5;P21333;A0A087WWY3;F8WE98;H0Y5F3;H0Y5C6;O75369;Q14315	Q60FE5;P21333;A0A087WWY3	Filamin-A	FLNA	26	26	26	14	14	14	278.22	0	169.29	4467100000	108	-0.289388	0.366364	0.409399	-0.318855	0.6583	-0.227081
	0.121368	0.123092	Q9HD20;H7C3H2	Q9HD20	Manganese-transporting ATPase 13A1	ATP13A1	13	13	13	14.7	14.7	14.7	132.95	0	62.839	2925700000	63	NaN	-0.364542	-0.0373573	-0.433569	0.177942	-0.716497
	0.124064	0.115148	Q7KZF4;H7C597	Q7KZF4	Staphylococcal nuclease domain-containing protein 1	SND1	17	17	17	23.3	23.3	23.3	102	0	114.36	4412600000	88	-0.153403	0.584515	0.629927	-0.0563469	0.681131	0.0908089
	0.0908077	0.105831	P05386	P05386	60S acidic ribosomal protein P1	RPLP1	3	3	2	66.7	66.7	51.8	11.514	0	51.945	13381000000	53	2.15889	2.68221	1.32547	1.69499	2.07887	2.07521
	0.505823	0.0940447	Q32Q12;P22392;J3KPD9;O60361;F6XY72	Q32Q12;P22392;J3KPD9;O60361	Nucleoside diphosphate kinase;Nucleoside diphosphate kinase B;Putative nucleoside diphosphate kinase	NME1-NME2;NME2;NME2P1	11	11	4	54.5	54.5	16.4	32.642	0	48.647	15758000000	131	1.20484	1.36133	1.23834	1.06532	1.29322	1.16384
	0.154091	0.0928583	F5H500;F5H7Y6;P62834;P61224;F5GYH7;F5H077;F5GWU8;F5H491;F5H0B7;F5H6R7;F5H004;F5H4H0;A0A075B6Q0;F5GYB5;F5GX62;E7ESV4;F8WBC0;A6NIZ1	F5H500;F5H7Y6;P62834;P61224;F5GYH7;F5H077;F5GWU8;F5H491;F5H0B7;F5H6R7;F5H004;F5H4H0;A0A075B6Q0;F5GYB5;F5GX62;E7ESV4	Ras-related protein Rap-1A;Ras-related protein Rap-1b	RAP1B;RAP1A	3	3	3	21.8	21.8	21.8	11.395	0	13.157	1179200000	31	-1.75915	-1.20978	-1.34525	-1.42577	-1.83254	-1.33445
	0.0914311	0.0910578	O95336;M0R261;M0R1L2;M0R0U3	O95336;M0R261;M0R1L2	6-phosphogluconolactonase	PGLS	6	6	6	38	38	38	27.547	0	39.061	2817200000	51	-0.974545	-0.39842	0.249317	-0.479584	-0.511488	-0.40575
	0.0804418	0.087477	A0A087X0X3;P52272;M0R019;M0QYQ7;M0R2T0;M0R0Y6;M0R2I7;M0R0N3;M0QZM1;M0QY96;M0QYL3	A0A087X0X3;P52272;M0R019	Heterogeneous nuclear ribonucleoprotein M	HNRNPM	12	12	12	24.1	24.1	24.1	77.569	0	74.956	6971100000	100	0.0290728	0.717432	1.04166	0.410887	0.966761	0.148088
	0.0828249	0.0770439	P52209;K7EM49;K7EMN2;K7EPF6;K7ELN9	P52209;K7EM49;K7EMN2;K7EPF6	6-phosphogluconate dehydrogenase, decarboxylating	PGD	15	15	15	36.9	36.9	36.9	53.139	0	92.416	6477700000	93	0.00367069	0.351683	0.74169	0.643902	0.417343	-0.195333
	0.211934	0.0701005	P26641	P26641	Elongation factor 1-gamma	EEF1G	9	9	9	24.3	24.3	24.3	50.118	0	89.984	10650000000	111	1.58075	1.40765	1.27215	1.46852	1.41307	1.16865
	0.113845	0.0667931	P04899;P63096;P09471;A0A3B3ITM0;A0A1W2PRE1;A0A087WZE5;H0Y7F4;A0A1W2PP38;H3BTM2;A2A2R6;A0A3B3IUA8;Q5JWE9;H0Y7E8;A0A1W2PRJ7;A0A1W2PS82;Q5JWD1;A0A087WTB6;A0A1W2PQK2;P11488;A8MTJ3;P19087;P38405	P04899	Guanine nucleotide-binding protein G(i) subunit alpha-2	GNAI2	11	11	7	40.6	40.6	27.9	40.45	0	106.75	6975000000	98	0.544457	1.05067	0.497158	0.498394	0.866219	0.527296
	0.0527719	0.0641063	P30101	P30101	Protein disulfide-isomerase A3	PDIA3	22	22	17	44.4	44.4	37	56.782	0	136.07	13722000000	208	1.10334	1.39869	2.46685	1.5606	1.70423	1.51173
	0.120212	0.0527894	Q13263;M0R0K9;M0R3C0	Q13263;M0R0K9	Transcription intermediary factor 1-beta	TRIM28	14	14	14	30.8	30.8	30.8	88.549	0	256.66	9561100000	108	1.44842	1.44136	1.55962	1.71571	1.39472	1.18061
	0.0632834	0.0523933	P51991;H7C1J8	P51991	Heterogeneous nuclear ribonucleoprotein A3	HNRNPA3	8	8	8	20.9	20.9	20.9	39.594	0	66.912	3507700000	98	-0.893901	-0.133518	0.0283127	-0.395535	-0.303223	-0.457529
	0.0403352	0.0509017	Q96QK1;I3L4S0;A0A1W2PP10;A0A3B3ITD4	Q96QK1	Vacuolar protein sorting-associated protein 35	VPS35	10	10	10	18.3	18.3	18.3	91.706	0	81.458	2688100000	43	NaN	0.158504	-0.28406	-0.71266	0.169893	0.201729
	0.061928	0.0506568	E9PGT1;Q15631;H7C1D4;A0A0J9YVW2	E9PGT1;Q15631;H7C1D4	Translin	TSN	7	7	7	36.3	36.3	36.3	25.572	0	67.954	5382000000	57	0.131818	NaN	0.619169	0.189785	0.649691	0.135035
	0.048429	0.0485773	A0A087WVQ6;Q00610;J3KS13;A0A087WX41;P53675;J3QL20;J3KSQ2	A0A087WVQ6;Q00610	Clathrin heavy chain;Clathrin heavy chain 1	CLTC	21	21	21	16.9	16.9	16.9	192.06	0	112.21	3848000000	91	-0.904231	-0.0423012	0.21497	-0.290268	-0.188328	-0.398699
	0.126179	0.0482588	P06744;A0A2U3TZU2;A0A0A0MTS2;K7EQ48;A0A0J9YXP8;A0A2R8Y6C7;A0A0J9YYH3;A0A0J9YX90;K7EPY4;K7ERC6;K7EP41;K7ENA0;CON__Q3ZBD7;A0A0J9YXM3;K7EIL4;K7ELR7;A0A2R8YF08;K7ERK8;A0A0J9YXH9;A0A0J9YYI8	P06744;A0A2U3TZU2;A0A0A0MTS2;K7EQ48;A0A0J9YXP8;A0A2R8Y6C7;A0A0J9YYH3;A0A0J9YX90	Glucose-6-phosphate isomerase	GPI	16	16	16	37.1	37.1	37.1	63.146	0	260.62	16570000000	162	1.62426	1.944	2.02713	1.78761	1.94555	1.71746
	0.0376819	0.0477711	Q9P0L0;J3QKM9;E5RK64;O95292	Q9P0L0	Vesicle-associated membrane protein-associated protein A	VAPA	10	10	10	36.5	36.5	36.5	27.893	0	70.202	3937700000	118	-1.03086	0.340879	0.0815659	-0.376156	-0.296429	-0.0791473
	0.151442	0.0469815	P53985;Q5T8R3;Q5T8R5	P53985;Q5T8R3;Q5T8R5	Monocarboxylate transporter 1	SLC16A1	3	3	3	7	7	7	53.944	0	18.112	1743100000	41	-0.966184	-0.973352	-1.01457	-0.809313	-1.09363	-1.19211
	0.0570652	0.0431147	P13667	P13667	Protein disulfide-isomerase A4	PDIA4	13	13	13	27.6	27.6	27.6	72.932	0	38.509	2890600000	70	-0.764045	-0.10334	-0.283697	-0.380268	-0.743876	-0.156282
	0.105424	0.0413968	Q9Y277;E5RJN6;E5RHZ6;E5RFP6;E5RHE1;E5RK27;E5RFL1	Q9Y277;E5RJN6;E5RHZ6;E5RFP6	Voltage-dependent anion-selective channel protein 3	VDAC3	12	12	12	50.5	50.5	50.5	30.658	0	105.24	16307000000	130	2.16215	2.17373	1.8625	1.99837	2.20658	1.86925
	0.0211364	0.0268679	P50416;H3BMD2;H3BUJ0;H3BP22;H3BUV7	P50416	Carnitine O-palmitoyltransferase 1, liver isoform	CPT1A	13	13	13	20.8	20.8	20.8	88.367	0	104.16	5663500000	130	-0.398681	0.480392	0.914604	0.199442	0.646011	0.0702591
	0.0244639	0.0243012	Q92616	Q92616	Translational activator GCN1	GCN1L1	22	22	22	10.3	10.3	10.3	292.75	0	128.8	3234400000	83	-0.233226	-0.977707	0.0773487	-0.1964	-0.429502	-0.580585
	0.0191658	0.0181942	P10768;X6RA14;H7BZT7;U3KQT1	P10768;X6RA14;H7BZT7	S-formylglutathione hydrolase	ESD	6	6	6	37.9	37.9	37.9	31.462	0	27.665	1964100000	30	NaN	-0.860916	-1.02875	-1.24868	-0.677368	NaN
	0.016942	0.0163342	P62258;K7EM20;B4DJF2;I3L3T1;K7EIT4;I3L0W5	P62258;K7EM20	14-3-3 protein epsilon	YWHAE	10	8	8	49.4	42.4	42.4	29.174	0	48.679	4620900000	56	NaN	-0.0807896	0.462639	0.233171	0.462599	-0.171999
	0.00652789	0.00348949	P63244;J3KPE3;D6RHH4;D6R9L0;H0Y8W2;D6RAC2;D6R9Z1;D6RFX4;H0YAF8;H0YAM7;D6REE5;D6RBD0;D6RFZ9;D6RAU2;E9PD14;H0Y8R5;D6RGK8;D6R909;D6RF23;D6RHJ5;H0Y9P0;D6RDI0	P63244;J3KPE3;D6RHH4;D6R9L0;H0Y8W2;D6RAC2;D6R9Z1;D6RFX4;H0YAF8;H0YAM7;D6REE5;D6RBD0;D6RFZ9	Guanine nucleotide-binding protein subunit beta-2-like 1;Guanine nucleotide-binding protein subunit beta-2-like 1, N-terminally processed	GNB2L1	14	14	14	52.1	52.1	52.1	35.076	0	103.74	8588100000	117	0.512023	1.00747	1.0458	0.821619	0.921289	0.81192
	0.0023588	0.00269477	P36578;H3BM89;H3BU31;H3BTP7	P36578;H3BM89	60S ribosomal protein L4	RPL4	18	18	18	46.1	46.1	46.1	47.697	0	124.92	19410000000	196	1.54035	1.30058	2.36675	1.68464	2.07847	1.43649
	0.00699166	-0.00195535	P30041	P30041	Peroxiredoxin-6	PRDX6	11	11	11	48.7	48.7	48.7	25.035	0	117.9	10144000000	95	1.04211	1.0161	1.17178	1.2079	1.09016	0.937799
	0.0149576	-0.0140905	Q01469;I6L8B7;A8MUU1	Q01469;I6L8B7	Fatty acid-binding protein, epidermal	FABP5	8	8	8	69.6	69.6	69.6	15.164	0	73.95	4942200000	72	-0.520604	0.279787	0.160091	0.204575	0.143518	-0.386547
	0.0188367	-0.0149183	P29350;F5H0N8;F5H5H9;F5GY79;F5H1Z8;F5H1V7;F5H4Z1;F5GXD4;U3KQS1	P29350	Tyrosine-protein phosphatase non-receptor type 6	PTPN6	8	8	8	19.2	19.2	19.2	67.56	0	33.82	4012600000	78	-0.516204	0.124262	0.323788	-0.151348	0.0529213	0.0750275
	0.0274422	-0.0170291	H0YFD6;P40939;A0A2R8Y4F5;A0A2R8YG21;A0A2R8Y688	H0YFD6;P40939;A0A2R8Y4F5	Trifunctional enzyme subunit alpha, mitochondrial;Long-chain enoyl-CoA hydratase;Long chain 3-hydroxyacyl-CoA dehydrogenase	HADHA	28	28	28	43.3	43.3	43.3	86.371	0	323.31	25455000000	220	2.50254	2.07238	2.63784	2.18554	2.50326	2.57505
	0.0233628	-0.0256567	O15143;C9JEY1;C9K057;A0A1W2PNV4;C9JTT6;C9JBJ7;C9J4Z7;F8VXW2;C9JQM8;C9JFG9;C9J6C8;C9JM51;F8WEB3	O15143;C9JEY1;C9K057;A0A1W2PNV4	Actin-related protein 2/3 complex subunit 1B	ARPC1B	8	8	8	28.8	28.8	28.8	40.949	0	25.18	3227400000	52	-0.919747	-0.421213	0.149418	-0.66069	0.00804901	-0.461931
	0.0448675	-0.0393941	E9PKZ0;P62917;G3V1A1;E9PP36;E9PKU4	E9PKZ0;P62917;G3V1A1	60S ribosomal protein L8	RPL8	3	3	3	13.7	13.7	13.7	22.389	0	21.531	1715100000	46	-1.70575	-1.7724	-0.89871	-1.32844	-1.30036	-1.62987
	0.0276055	-0.0430587	P28066	P28066	Proteasome subunit alpha type-5	PSMA5	3	3	3	18.3	18.3	18.3	26.411	0	30.125	4497100000	31	0.0309954	1.05708	0.240755	-0.342419	1.01855	0.781876
	0.0402879	-0.0458275	P62241;Q5JR95	P62241;Q5JR95	40S ribosomal protein S8	RPS8	9	9	9	45.2	45.2	45.2	24.205	0	222.07	11501000000	116	0.38359	0.857584	1.52757	0.572813	1.1356	1.19781
	0.0578424	-0.0811963	H0YN14;Q8TEX9;H0YLV0;H0YL92;H0YMR4;H0YK93;H0YKG5;H0YN07	H0YN14;Q8TEX9	Importin-4	IPO4	11	11	11	14.8	14.8	14.8	101.49	0	46.708	2614700000	58	-0.344028	NaN	-1.24098	-0.798285	-0.624329	NaN
	0.223325	-0.0877059	P21796;C9JI87	P21796;C9JI87	Voltage-dependent anion-selective channel protein 1	VDAC1	22	22	22	80.2	80.2	80.2	30.772	0	323.31	275900000000	562	5.97779	6.10049	5.67061	6.08784	6.08952	5.83466
	0.506545	-0.0933352	P17987;E7EQR6;F5H282;E7ERF2;F5GZ03;F5GZI8;F5H136;F5H676;F5GYL4;F5H726;F5H7Y1	P17987;E7EQR6;F5H282;E7ERF2	T-complex protein 1 subunit alpha	TCP1	22	22	22	44.8	44.8	44.8	60.343	0	114.36	9671700000	185	0.865413	1.03962	1.07752	1.00982	1.07963	1.17311
	0.0958445	-0.0944525	P53396;K7ESG8	P53396	ATP-citrate synthase	ACLY	17	17	17	19.6	19.6	19.6	120.84	0	131.61	4953700000	99	NaN	-0.0283394	0.136753	-0.272924	0.631477	0.0874252
	0.0848427	-0.0948599	P05455;E9PGX9;E9PFL9;E7ERC4	P05455	Lupus La protein	SSB	5	5	5	13.7	13.7	13.7	46.836	0	24.052	2226400000	56	-1.4774	NaN	-0.467093	-0.794489	-0.816919	-1.02075
	0.107387	-0.0999843	F5H6I7;Q6DD88	F5H6I7;Q6DD88	Atlastin-3	ATL3	2	2	2	5.7	5.7	5.7	58.772	0	46.271	1082200000	29	-1.93706	NaN	-1.56841	-2.07509	-1.27775	-1.60541
	0.139219	-0.103969	P18206	P18206	Vinculin	VCL	17	17	17	16.7	16.7	16.7	123.8	0	97.66	5070400000	106	NaN	0.30493	0.926701	0.690794	0.918165	0.550394
	0.110562	-0.104964	Q9Y6C9	Q9Y6C9	Mitochondrial carrier homolog 2	MTCH2	7	7	2	35.6	35.6	9.2	33.331	0	87.022	14826000000	74	1.11556	1.82694	0.987137	1.78389	1.01256	1.44808
	0.163974	-0.104973	P04843;B7Z4L4;F8WF32	P04843;B7Z4L4	Dolichyl-diphosphooligosaccharide--protein glycosyltransferase subunit 1	RPN1	24	24	24	45.3	45.3	45.3	68.569	0	251.06	16652000000	154	1.25191	2.0695	1.66282	1.7177	1.86309	1.71836
	0.0723104	-0.109295	P25398	P25398	40S ribosomal protein S12	RPS12	7	7	7	70.5	70.5	70.5	14.515	0	73.783	6539100000	77	0.311206	0.39419	NaN	1.10888	0.54936	-0.272264
	0.115287	-0.113029	P15374;A0A087WTB8;Q5TBK7	P15374;A0A087WTB8;Q5TBK7	Ubiquitin carboxyl-terminal hydrolase isozyme L3;Ubiquitin carboxyl-terminal hydrolase	UCHL3	5	5	5	29.6	29.6	29.6	26.182	0	12.086	631990000	37	-2.415	NaN	-1.9666	-2.52605	-1.72182	-1.98544
	0.26772	-0.11794	P63000;J3KSC4;J3QLK0;P60763	P63000	Ras-related C3 botulinum toxin substrate 1	RAC1	7	7	4	34.9	34.9	19.3	21.45	0	25.208	11079000000	69	1.02991	1.35744	1.57087	1.30075	1.57542	1.43587
	0.11442	-0.118411	P61158;B4DXW1;F8WEW2;F8WE84;F8WDR7;A0A0A0MTI9;H7C4J1;C9IZN3;Q9C0K3;Q9P1U1	P61158;B4DXW1	Actin-related protein 3	ACTR3	14	14	14	45.5	45.5	45.5	47.371	0	90.507	4778600000	74	-0.21498	0.110271	0.464703	0.752033	0.313313	-0.350119
	0.0427538	-0.118922	P22102;C9JZG2;C9JKQ7;C9JBJ1;C9JTV6;F8WD69;A0A140TA71	P22102	Trifunctional purine biosynthetic protein adenosine-3;Phosphoribosylamine--glycine ligase;Phosphoribosylformylglycinamidine cyclo-ligase;Phosphoribosylglycinamide formyltransferase	GART	12	12	12	16.9	16.9	16.9	107.77	0	64.081	2113700000	46	-1.61166	NaN	-0.0233269	NaN	-0.290264	-1.10687
	0.16706	-0.122973	P04040	P04040	Catalase	CAT	22	22	22	44	44	44	59.755	0	271.73	27282000000	194	2.14247	2.86704	2.98063	2.86411	2.88858	2.60638
	0.196564	-0.126031	H0Y8G5;Q14103;H0YA96;D6RAF8;D6RD83;D6RF44;D6RBQ9	H0Y8G5;Q14103;H0YA96;D6RAF8;D6RD83;D6RF44;D6RBQ9	Heterogeneous nuclear ribonucleoprotein D0	HNRNPD	6	6	6	26.5	26.5	26.5	29.667	0	25.114	10809000000	57	0.82936	1.39406	1.50149	1.36852	1.13966	1.59483
	0.35524	-0.128451	D3DSM0;P05107;J3KNI6;E5RIG7;E5RK25;E7EVZ9;E5RHE6;E5RK54;E5RHT0;E5RFI0;E5RIE4;A8MVG7	D3DSM0;P05107	Integrin beta;Integrin beta-2	ITGB2	17	17	17	30.8	30.8	30.8	78.354	0	202.04	8233500000	126	0.8781	0.805113	0.801849	0.773499	1.25055	0.846367
	0.217482	-0.13663	P29692;E9PK01;E9PRY8;A0A087X1X7;E9PL12;E9PMW7;E9PI39;E9PQ49;E9PPR1;E9PQZ1;H0YCK7;E9PIZ1;H0YE72;E9PQC9;E9PK06;H0YE58;E9PK72;E9PKK3;E9PJD0;E9PNW6	P29692;E9PK01;E9PRY8;A0A087X1X7;E9PL12;E9PMW7;E9PI39;E9PQ49;E9PPR1;E9PQZ1;H0YCK7;E9PIZ1	Elongation factor 1-delta	EEF1D	7	7	3	33.1	33.1	16.4	31.121	0	99.798	6457700000	75	NaN	0.542015	0.719988	0.413624	0.947384	0.941887
	0.273679	-0.155046	P07737;K7EJ44;CON__P02584;I3L3D5	P07737;K7EJ44	Profilin-1	PFN1	13	13	13	91.4	91.4	91.4	15.054	0	88.601	38927000000	160	2.67176	3.36617	3.29053	3.32331	3.15042	3.31987
	0.232778	-0.162236	Q13085;Q59FY4;O00763;A0A087X0W4;A0A0C4DGT1;S4R3S7;A0A087X2F8;A0A087X126;F8W8T8;H0YGH5;A0A087WVR6;A0A087WWN5;A0A087WYK6	Q13085	Acetyl-CoA carboxylase 1;Biotin carboxylase	ACACA	41	41	41	24	24	24	265.55	0	247.32	19505000000	275	1.34896	1.85697	2.1473	1.73179	2.21731	1.89083
	0.237317	-0.163112	B4DY09;Q12905;X6R6Z1;A0A0A0MRL0	B4DY09;Q12905;X6R6Z1	Interleukin enhancer-binding factor 2	ILF2	6	6	6	23.9	23.9	23.9	38.91	0	40.604	6183700000	64	0.484529	0.814968	NaN	NaN	0.998486	0.627235
	0.156834	-0.163528	Q9BSJ8;F8VZB1	Q9BSJ8	Extended synaptotagmin-1	ESYT1	13	13	13	15.9	15.9	15.9	122.85	0	78.184	5525200000	84	NaN	0.0370274	0.802914	0.209797	0.669308	0.871391
	0.221152	-0.166125	P61978;Q5T6W2;S4R359;S4R457	P61978;Q5T6W2	Heterogeneous nuclear ribonucleoprotein K	HNRNPK	15	15	15	38.4	38.4	38.4	50.976	0	112.42	12389000000	157	0.711499	1.28357	1.65647	1.20441	1.38972	1.55578
	0.396057	-0.167589	C9JJV6;C9JZL8;C9J5M0;C9JC07;Q96S97	C9JJV6;C9JZL8;C9J5M0;C9JC07;Q96S97	Myeloid-associated differentiation marker	MYADM	2	2	2	22.6	22.6	22.6	15.864	0	28.661	6721000000	49	0.974994	0.876411	0.511467	1.17351	0.822145	0.869986
	0.273082	-0.170277	P16615;H7C5W9;O14983;A0A0C4DH86;H3BTW4	P16615;H7C5W9	Sarcoplasmic/endoplasmic reticulum calcium ATPase 2	ATP2A2	18	18	12	20.4	20.4	14.5	114.76	0	140.44	15030000000	164	1.76575	1.72455	2.37352	2.14545	2.34951	1.8797
	0.110604	-0.173059	P16403;Q02539;P22492;P16401	P16403	Histone H1.2	HIST1H1C	20	20	5	45.5	45.5	15	21.364	0	81.838	93803000000	333	2.545	3.43517	4.25603	3.0341	3.90718	3.8141
	0.32508	-0.178904	H0YHA7;J3QQ67;Q07020;G3V203;F8VUA6;F8VYV2;A0A075B7A0	H0YHA7;J3QQ67;Q07020;G3V203;F8VUA6;F8VYV2;A0A075B7A0	60S ribosomal protein L18	RPL18	8	8	8	47.3	47.3	47.3	18.863	0	61.463	19096000000	116	NaN	1.55078	1.83192	1.58169	1.9529	2.07616
	0.253287	-0.186726	P60866;E5RJX2;E5RIP1;G3XAN0	P60866;E5RJX2;E5RIP1	40S ribosomal protein S20	RPS20	4	4	4	28.6	28.6	28.6	13.373	0	29.655	13155000000	84	0.500606	1.1009	1.27164	0.966263	1.49635	0.970711
	0.754507	-0.190268	Q02878;F8VZ45;U3KQR5;F8VR69;F8VZA3;F8VWR1;F8VU16	Q02878	60S ribosomal protein L6	RPL6	13	13	13	37.8	37.8	37.8	32.728	0	66.345	7081500000	123	NaN	0.478249	0.647732	0.884743	0.715857	0.659176
	0.75624	-0.193216	Q14204;A0A2R8Y706;A0A2R8Y5T0;A0A2R8Y542;A0A2R8Y6H2;A0A2R8YFZ7;A0A2R8Y6I5;A0A2R8YGC7;H0YJ21	Q14204;A0A2R8Y706	Cytoplasmic dynein 1 heavy chain 1	DYNC1H1	24	24	24	6.6	6.6	6.6	532.4	0	103.74	2700100000	78	NaN	-0.0850143	0.0377483	0.27207	0.217649	0.0190296
	0.564458	-0.193798	O60664;K7EL96;K7ERZ3;K7ER39	O60664;K7EL96;K7ERZ3	Perilipin-3	PLIN3	8	8	8	28.6	28.6	28.6	47.074	0	86.885	2129500000	53	-1.24566	-1.17591	-0.791958	-0.855242	-0.986887	-0.790001
	0.470192	-0.214181	P11169;Q8TDB8	P11169;Q8TDB8	Solute carrier family 2, facilitated glucose transporter member 3;Solute carrier family 2, facilitated glucose transporter member 14	SLC2A3;SLC2A14	5	5	5	11.7	11.7	11.7	53.924	0	33.553	4355600000	45	NaN	-0.450474	0.0547676	0	0.029953	0.0190296
	0.271366	-0.214662	Q9Y490;H0YMT1;A0A1B0GVU7;Q9Y4G6	Q9Y490	Talin-1	TLN1	40	40	40	24.1	24.1	24.1	269.76	0	312.06	13694000000	246	1.14832	1.74029	2.14456	1.76525	2.15123	1.76067
	0.362462	-0.216448	E9PB90;P52789	E9PB90;P52789	Hexokinase;Hexokinase-2	HK2	10	10	10	11.6	11.6	11.6	98.972	0	25.303	1567400000	31	NaN	-0.969898	-0.837387	-0.900078	-0.474312	NaN
	0.400719	-0.229892	P07237;H7BZ94;H0Y3Z3;I3L398;I3L312;I3L4M2;I3NI03;I3L0S0;I3L3U6;I3L3P5;I3L1Y5;I3L514	P07237;H7BZ94;H0Y3Z3	Protein disulfide-isomerase	P4HB	31	31	31	62.2	62.2	62.2	57.116	0	323.31	83129000000	481	3.71439	3.66586	4.0337	3.99613	4.42241	3.6851
	0.567599	-0.23054	P07195;A0A3B3IS95;A8MW50;C9J7H8;F5H793;F5H5G7;F5H155;A0A087WUM2;G3XAP5;F5H245;Q6ZMR3;P07864	P07195;A0A3B3IS95;A8MW50;C9J7H8	L-lactate dehydrogenase B chain;L-lactate dehydrogenase	LDHB	18	17	17	50.9	50.9	50.9	36.638	0	184.76	48327000000	237	2.92527	3.34921	3.51563	3.53758	3.53262	3.41153
	0.206254	-0.246183	P14324;A0A087X1D8;A0A087X090;A0A087WVN4;A0A087WTP2	P14324;A0A087X1D8;A0A087X090;A0A087WVN4	Farnesyl pyrophosphate synthase	FDPS	6	6	6	17.2	17.2	17.2	48.275	0	22.496	10585000000	54	NaN	1.05542	1.4665	0.859907	1.91481	1.74672
	0.146901	-0.246646	P05023;M0R116;A0A2R8YEY8;A0A0A0MT26;P13637;B1AKY9;P50993;H0Y7C1;Q5TC01;M0QXF2;P20648;Q5TC02;P54707	P05023	Sodium/potassium-transporting ATPase subunit alpha-1	ATP1A1	20	20	16	24.2	24.2	19.4	112.89	0	316.59	9442700000	149	-0.0917959	1.42401	1.91457	1.12164	1.64145	1.22364
	0.526389	-0.248961	Q96RQ3;E9PHF7;E9PG35;F5GYT8;G5E9X5;F8WDI3	Q96RQ3;E9PHF7;E9PG35;F5GYT8;G5E9X5	Methylcrotonoyl-CoA carboxylase subunit alpha, mitochondrial	MCCC1	24	24	24	40.4	40.4	40.4	80.472	0	323.31	60100000000	337	2.98589	3.56886	3.04646	3.49298	3.58796	3.26716
	0.161498	-0.253406	Q96AE4;E9PEB5;C9JSZ1	Q96AE4;E9PEB5	Far upstream element-binding protein 1	FUBP1	14	12	12	25.6	24.4	24.4	67.56	0	148.17	10183000000	146	0.139895	1.6056	1.82313	1.4638	1.88433	0.980715
	0.72638	-0.257921	P35613;A0A087WUV8;A0A087X2B5;I3L192;R4GN83;R4GMX5;A0A2R8YDZ0	P35613;A0A087WUV8;A0A087X2B5	Basigin	BSG	7	7	7	23.4	23.4	23.4	42.2	0	32.575	2533900000	42	NaN	-0.752205	-0.955732	NaN	-0.513584	-0.678511
	0.385118	-0.262922	P23396;E9PL09;E9PPU1;F2Z2S8;H0YF32;H0YCJ7;H0YEU2;E9PQ96;E9PSF4;E9PJH4;E9PK82;H0YES8;E9PQX2	P23396;E9PL09;E9PPU1;F2Z2S8;H0YF32;H0YCJ7;H0YEU2	40S ribosomal protein S3	RPS3	12	12	12	45.3	45.3	45.3	26.688	0	43.802	4926100000	70	0.117646	NaN	0.336781	0.473555	0.852715	0.144138
	1.28102	-0.267548	P11142;E9PKE3;E9PN89;E9PNE6;E9PLF4;E9PQQ4;E9PQK7;E9PK54;E9PPY6;E9PI65;A8K7Q2;E9PN25;P54652;E9PS65;E9PM13	P11142;E9PKE3;E9PN89;E9PNE6;E9PLF4;E9PQQ4;E9PQK7;E9PK54	Heat shock cognate 71 kDa protein	HSPA8	26	25	22	44.4	44.4	40.4	70.897	0	276.31	87392000000	408	4.16701	4.39746	4.18221	4.49683	4.63524	4.41726
	0.139478	-0.268286	P46776;E9PJD9;E9PLL6;E9PLX7	P46776;E9PJD9;E9PLL6;E9PLX7	60S ribosomal protein L27a	RPL27A	6	6	6	39.2	39.2	39.2	16.561	0	22.747	12207000000	68	0.0528021	1.97924	1.90578	1.10783	1.41794	2.21691
	0.231864	-0.273659	P30050	P30050	60S ribosomal protein L12	RPL12	5	5	5	39.4	39.4	39.4	17.818	0	89.453	2149800000	56	-1.63594	-1.15243	-0.108559	-0.840076	-0.485748	-0.750118
	0.598051	-0.275602	E7EX73;E9PGM1;E7EUU4;Q04637;H7C044;C9JF13;C9J6B6;C9J2Z7;C9K073;A0A0A0MSA7;A0A0U1RQK7;O43432	E7EX73;E9PGM1;E7EUU4;Q04637	Eukaryotic translation initiation factor 4 gamma 1	EIF4G1	8	8	8	8.5	8.5	8.5	158.64	0	37.231	1837200000	44	-0.779902	-1.4063	-0.978767	-0.773319	-0.624062	-0.940779
	0.35915	-0.275885	Q9P258	Q9P258	Protein RCC2	RCC2	13	13	13	29.9	29.9	29.9	56.084	0	53.782	4012300000	102	NaN	-0.164093	-0.056921	-0.302483	0.466568	0.332048
	0.774553	-0.276064	Q99536;K7ESA3;K7ERT7;K7ENX2;K7EM19;K7EJM4;K7ER81	Q99536	Synaptic vesicle membrane protein VAT-1 homolog	VAT1	10	10	10	31.8	31.8	31.8	41.92	0	71.126	7277700000	79	0.956946	0.755852	0.621424	0.827223	1.28497	1.05022
	0.226803	-0.278351	Q14739;C9JXK0	Q14739	Lamin-B receptor	LBR	6	6	6	9.9	9.9	9.9	70.702	0	37.463	3927700000	52	NaN	-0.807505	0.158207	-0.2897	-0.26391	0.414715
	0.644044	-0.283472	P28838;H0Y9Q1;H0Y983	P28838;H0Y9Q1	Cytosol aminopeptidase	LAP3	8	8	8	22.9	22.9	22.9	56.166	0	108.83	2603900000	45	-0.604552	NaN	-0.535675	-0.573292	-0.15704	-0.129593
	1.40841	-0.29153	Q13423;E9PCX7;D6RAI5;D6RHU2;H0Y8P5;D6RCR6	Q13423;E9PCX7	NAD(P) transhydrogenase, mitochondrial	NNT	15	15	15	17.2	17.2	17.2	113.89	0	74.435	6948000000	109	NaN	0.688309	0.905252	1.10088	1.05978	1.10427
	0.914225	-0.292616	A0A1X7SBZ2;A0A1W2PQ51;Q92841;A0A0U1RQJ0	A0A1X7SBZ2;A0A1W2PQ51;Q92841	Probable ATP-dependent RNA helicase DDX17	DDX17	13	13	9	20.9	20.9	14.4	80.253	0	70.325	4061700000	72	-0.413156	-0.239498	NaN	-0.118526	0.152624	-0.135231
	0.713788	-0.293242	O95197;B7Z4M1;F5H891;F5GWG7;F5H617	O95197	Reticulon-3	RTN3	3	3	3	5	5	5	112.61	0	41.871	10055000000	51	NaN	1.23837	0.949694	1.59248	1.22981	1.33954
	0.612065	-0.297036	P00338;F5GXY2;F5GYU2;F5GXH2;F5H5J4;F5H6W8;F5GZQ4;F5H8H6;F5GXC7;F5GWW2;F5GXU1	P00338;F5GXY2;F5GYU2	L-lactate dehydrogenase A chain	LDHA	21	21	20	65.4	65.4	61.7	36.688	0	323.31	53106000000	231	2.67243	3.30674	3.32798	3.35434	3.46675	3.37717
	0.624154	-0.308544	P63104;E7EX29;B0AZS6;B7Z2E6;H0YB80;E7ESK7;E5RGE1;E5RIR4;E9PD24;E7EVZ2	P63104;E7EX29;B0AZS6;B7Z2E6;H0YB80	14-3-3 protein zeta/delta	YWHAZ	14	14	10	53.5	53.5	42.4	27.745	0	234.13	17329000000	144	1.37864	1.7621	2.13244	1.98164	2.13894	2.07823
	0.57206	-0.308662	Q99714;Q5H928	Q99714;Q5H928	3-hydroxyacyl-CoA dehydrogenase type-2	HSD17B10	10	10	10	61.3	61.3	61.3	26.923	0	108.43	4232300000	80	-0.111396	0.31271	0.0032177	-0.0192184	0.659031	0.490705
	0.487711	-0.308994	P33993;C9J8M6	P33993	DNA replication licensing factor MCM7	MCM7	14	14	14	24.1	24.1	24.1	81.307	0	67.457	5485400000	97	-0.132386	0.268337	0.7089	0.363644	0.592247	0.815943
	0.412591	-0.320676	B5MDF5;P62826;J3KQE5;F5H018;H0YFC6;B4DV51;A0A087X0W0	B5MDF5;P62826;J3KQE5;F5H018;H0YFC6	GTP-binding nuclear protein Ran	RAN	10	10	10	39.9	39.9	39.9	26.224	0	38.921	7777000000	61	0.393825	1.07506	1.00155	0.72151	1.12368	1.58727
	0.63802	-0.321864	H0YN26;P39687;O95626;O43423	H0YN26;P39687	Acidic leucine-rich nuclear phosphoprotein 32 family member A	ANP32A	5	5	5	23.7	23.7	23.7	19.997	0	11.242	3424000000	38	NaN	-0.0259705	-0.167942	0.00814056	0.539181	0.127403
	0.341729	-0.322155	Q8NBS9	Q8NBS9	Thioredoxin domain-containing protein 5	TXNDC5	11	11	11	31	31	31	47.628	0	36.63	2971500000	65	-1.48168	-0.569443	-0.178968	-0.520939	-0.326185	-0.416504
	0.208981	-0.325421	E7ETZ4;Q9Y6E2;Q75MG1;B5MCH7;E9PFD4;B5MCE7;E7EMS9;E9PFE3;C9JF98;F8WDX8	E7ETZ4;Q9Y6E2;Q75MG1;B5MCH7;E9PFD4;B5MCE7	Basic leucine zipper and W2 domain-containing protein 2	BZW2	9	9	9	25	25	25	46.913	0	43.164	2872500000	49	NaN	-0.525112	-0.49906	-0.74328	NaN	0.369951
	0.537182	-0.332462	P07099	P07099	Epoxide hydrolase 1	EPHX1	8	8	8	14.5	14.5	14.5	52.948	0	13.252	945200000	26	NaN	-1.14207	-1.60228	-1.0009	NaN	-1.07852
	0.477413	-0.333477	Q9Y3U8;J3QSB5;J3KTD3	Q9Y3U8;J3QSB5	60S ribosomal protein L36	RPL36	6	6	6	34.3	34.3	34.3	12.254	0	36.978	4877200000	89	NaN	-0.632261	0.0650978	-0.122211	0.221239	0.0506573
	0.505067	-0.334172	J3QR09;J3KTE4;P84098	J3QR09;J3KTE4;P84098	Ribosomal protein L19;60S ribosomal protein L19	RPL19	5	5	5	19.2	19.2	19.2	23.134	0	32.292	2824000000	40	NaN	-0.651218	-0.780113	NaN	-0.622663	-0.140324
	0.160654	-0.334508	M0R0F0;M0R0R2;P46782;M0QZN2	M0R0F0;M0R0R2;P46782;M0QZN2	40S ribosomal protein S5;40S ribosomal protein S5, N-terminally processed	RPS5	7	7	7	32.5	32.5	32.5	22.391	0	118.22	11757000000	61	-0.0928888	1.37198	1.85796	1.2499	1.51048	NaN
	0.780666	-0.340751	P62753;A2A3R5;A2A3R7	P62753;A2A3R5	40S ribosomal protein S6	RPS6	9	9	9	32.9	32.9	32.9	28.68	0	27.984	5364700000	51	NaN	0.304302	-0.0540924	0.28264	0.482954	0.631973
	0.831086	-0.342031	B1AK87;B1AK88	B1AK87;B1AK88		CAPZB	10	10	2	45.8	45.8	5.8	29.295	0	49.317	4210300000	67	-0.287408	-0.467709	-0.161283	-0.295483	0.25581	0.149364
	0.388351	-0.343203	M0R3D6;M0R1A7;M0R117;Q02543;M0R0P7	M0R3D6;M0R1A7;M0R117;Q02543;M0R0P7	60S ribosomal protein L18a	RPL18A	3	3	3	18.4	18.4	18.4	16.714	0	40.921	2509200000	39	-1.5546	-0.47027	-1.28427	-0.745489	-1.07909	-0.454954
	1.13775	-0.348009	P20618	P20618	Proteasome subunit beta type-1	PSMB1	6	6	6	33.6	33.6	33.6	26.489	0	35.378	2252200000	40	-0.598723	-0.531582	NaN	NaN	-0.31073	-0.123558
	1.41509	-0.350727	G3V5Q1;G3V3M6;P27695;A0A0C4DGK8;G3V3C7;G3V5D9;G3V5M0;G3V359;H7C4A8;G3V3Y6	G3V5Q1;G3V3M6;P27695;A0A0C4DGK8;G3V3C7;G3V5D9;G3V5M0;G3V359;H7C4A8	DNA-(apurinic or apyrimidinic site) lyase;DNA-(apurinic or apyrimidinic site) lyase, mitochondrial	APEX1	8	8	8	39.7	39.7	39.7	27.125	0	42.976	2867100000	61	-0.797063	-0.866884	-0.657644	-0.430805	-0.250269	-0.588335
	0.342161	-0.360984	Q8NBX0	Q8NBX0	Saccharopine dehydrogenase-like oxidoreductase	SCCPDH	7	7	7	23.8	23.8	23.8	47.151	0	56.818	5279800000	53	0.350633	0.0965595	-0.106958	-0.0426998	NaN	0.991489
	0.313575	-0.371741	P49327;A0A0U1RQF0;A0A0U1RRG3;A0A1B0GTR5;J3KTF0	P49327;A0A0U1RQF0	Fatty acid synthase;[Acyl-carrier-protein] S-acetyltransferase;[Acyl-carrier-protein] S-malonyltransferase;3-oxoacyl-[acyl-carrier-protein] synthase;3-oxoacyl-[acyl-carrier-protein] reductase;3-hydroxyacyl-[acyl-carrier-protein] dehydratase;Enoyl-[acyl-carrier-protein] reductase;Oleoyl-[acyl-carrier-protein] hydrolase	FASN	38	38	38	20.6	20.6	20.6	273.42	0	323.31	13044000000	221	1.03795	1.41344	1.72055	1.19	2.63325	1.46392
	0.664697	-0.372593	H0Y2W2;Q5T9A4;Q5T2N8;J3QSF3;Q5SV16	H0Y2W2;Q5T9A4	ATPase family AAA domain-containing protein 3B	ATAD3A;ATAD3B	10	10	2	19.4	19.4	3	64.243	0	62.059	3780700000	58	-0.408504	0.180075	NaN	0.193195	0.17807	0.403872
	0.923577	-0.373527	Q08211	Q08211	ATP-dependent RNA helicase A	DHX9	15	15	15	16.1	16.1	16.1	140.96	0	146.49	2296400000	54	-1.16861	-0.916761	-0.816246	-0.74958	-0.279221	-0.752239
	0.708728	-0.375791	Q14974;J3KTM9;J3QR48;J3QKQ5	Q14974;J3KTM9	Importin subunit beta-1	KPNB1	14	14	14	21.1	21.1	21.1	97.169	0	130.16	14291000000	166	1.43847	1.58344	1.09681	1.36516	1.88503	1.99591
	0.520125	-0.376606	Q9Y265;E7ETR0;H7C4G5;J3QLR1;H7C4I3	Q9Y265;E7ETR0	RuvB-like 1	RUVBL1	11	11	11	33.1	33.1	33.1	50.227	0	57.386	3945200000	53	NaN	0.0390778	-0.0387554	NaN	0.647116	0.106419
	1.20074	-0.377348	P05164;J3QSF7	P05164	Myeloperoxidase;Myeloperoxidase;89 kDa myeloperoxidase;84 kDa myeloperoxidase;Myeloperoxidase light chain;Myeloperoxidase heavy chain	MPO	52	52	48	66.4	66.4	62.3	83.868	0	323.31	1320700000000	2324	7.79298	7.84745	7.83761	8.3708	8.3284	7.91088
	1.13708	-0.382096	P45880;A0A0A0MR02;Q5JSD2;Q5JSD1;A2A3S1	P45880;A0A0A0MR02;Q5JSD2;Q5JSD1	Voltage-dependent anion-selective channel protein 2	VDAC2	18	18	18	67.3	67.3	67.3	31.566	0	323.31	217280000000	619	5.50005	5.55644	5.17692	5.73211	5.99752	5.65007
	0.285606	-0.387078	P37268;E9PNM1;A0A1W2PQ47;E9PJG4;E9PS69;E9PQ90;E9PNJ2;E9PSH1	P37268;E9PNM1;A0A1W2PQ47;E9PJG4	Squalene synthase	FDFT1	12	12	12	33.3	33.3	33.3	48.115	0	162.24	11154000000	82	0.559131	0.14304	1.91893	1.15609	1.47463	1.15162
+	2.90735	-0.387082	P38646;A0A3B3ITI4;D6RJI2;D6RA73;H0Y8S0;A0A3B3ITN1;H0YBG6	P38646	Stress-70 protein, mitochondrial	HSPA9	21	21	21	41.8	41.8	41.8	73.68	0	223.25	19525000000	249	2.05124	1.9722	2.12102	2.44321	2.46571	2.39679
+	2.57597	-0.389831	P11021	P11021	78 kDa glucose-regulated protein	HSPA5	28	28	27	46.3	46.3	46.3	72.332	0	224.69	38824000000	307	2.82633	2.97735	2.80674	3.27794	3.28773	3.21425
	0.571244	-0.392453	P49368;B4DUR8;E9PRC8;Q5SZX6;E9PQ35;E9PM09;Q5SZW8;Q5SZX9	P49368;B4DUR8	T-complex protein 1 subunit gamma	CCT3	18	18	18	38.3	38.3	38.3	60.533	0	109.99	12104000000	121	0.451077	0.998629	1.31267	1.27165	1.6319	1.03618
	1.29327	-0.392642	P34932;A0A087WYC1;A0A087WTS8	P34932;A0A087WYC1;A0A087WTS8	Heat shock 70 kDa protein 4	HSPA4	17	17	15	25.4	25.4	22.7	94.33	0	111.5	3545300000	82	-0.0820951	-0.154076	-0.133322	0.0593014	0.5366	0.212532
	0.360163	-0.393224	F8W6I7;P09651;F8VTQ5;F8W646;H0YH80;F8VZ49;Q32P51;F8VYN5;A0A2R8Y4L2	F8W6I7;P09651;F8VTQ5;F8W646;H0YH80	Heterogeneous nuclear ribonucleoprotein A1;Heterogeneous nuclear ribonucleoprotein A1, N-terminally processed	HNRNPA1	10	10	10	27.4	27.4	27.4	33.155	0	42.688	5861800000	129	-0.67435	-0.130363	0.803268	0.428446	0.125795	0.623985
	1.35827	-0.397726	Q92556;H7C0N5;C9JIW2;C9IZR8;H7C0S6;H7C3P3;Q5JW01;H0YCM7;Q5JVZ5;Q96JJ3	Q92556	Engulfment and cell motility protein 1	ELMO1	11	11	11	20.8	20.8	20.8	83.829	0	50.521	2490800000	50	-0.968955	-0.767775	-0.802711	NaN	-0.331671	-0.565838
	0.46436	-0.407487	P60842;J3KT12;J3KTB5;J3QS69;J3KSZ0;J3QLN6;J3QR64;J3QL43;J3KTN0;J3QKZ9;J3KS25;J3KT04;J3KS93;E7EMV8;J3KSN7;J3QL52	P60842;J3KT12;J3KTB5;J3QS69;J3KSZ0	Eukaryotic initiation factor 4A-I	EIF4A1	11	11	7	35.2	35.2	22.2	46.153	0	100.16	4957700000	80	NaN	-0.642168	0.299658	0.378502	0.153271	0.176922
	1.01601	-0.426496	P11166	P11166	Solute carrier family 2, facilitated glucose transporter member 1	SLC2A1	3	3	3	5.9	5.9	5.9	54.083	0	28.32	1046500000	42	-1.89224	NaN	-2.34356	-1.60091	-1.72911	-1.74418
	1.51026	-0.428277	Q9UQ80;F8VR77;F8W0A3;H0YIN7;F8VZ69	Q9UQ80;F8VR77	Proliferation-associated protein 2G4	PA2G4	13	13	13	36.5	36.5	36.5	43.786	0	94.485	9322500000	139	0.834729	0.850416	1.23346	1.40739	1.42133	1.37472
	0.724201	-0.43287	Q7Z2K6;E7ER77;A0A0C4DGF0	Q7Z2K6;E7ER77	Endoplasmic reticulum metallopeptidase 1	ERMP1	6	6	6	6.2	6.2	6.2	100.23	0	24.988	1078200000	37	NaN	-2.06074	-1.54482	-1.54579	-1.11554	-1.44839
+	2.76396	-0.439555	P15144;H0YKT6;H0YLZ8	P15144	Aminopeptidase N	ANPEP	11	11	11	14.3	14.3	14.3	109.54	0	31.955	1545300000	42	NaN	-1.34373	-1.39803	-0.894581	-0.985201	-0.914198
	1.7073	-0.441976	P46977;A0A0C4DH80;E9PN73;E9PI32	P46977	Dolichyl-diphosphooligosaccharide--protein glycosyltransferase subunit STT3A	STT3A	8	8	7	10.1	10.1	9.1	80.529	0	20.215	3397700000	59	-0.657289	-0.529438	-0.64468	-0.0160389	-0.382038	-0.107401
	0.675534	-0.443013	P50990;H7C4C8;H7C2U0	P50990	T-complex protein 1 subunit theta	CCT8	22	22	22	48	48	48	59.62	0	114.74	20014000000	166	1.50669	2.33707	2.20115	2.2108	2.7295	2.43364
	0.456706	-0.459362	Q96AG4;I3L223	Q96AG4	Leucine-rich repeat-containing protein 59	LRRC59	9	9	9	32.2	32.2	32.2	34.93	0	74.065	10648000000	90	-0.338729	0.923304	0.902672	1.08451	0.718048	1.06277
	0.366981	-0.460336	Q15393	Q15393	Splicing factor 3B subunit 3	SF3B3	12	12	12	12.9	12.9	12.9	135.58	0	40.162	2323600000	44	-0.00367069	-0.393101	-0.820087	NaN	0.596066	-0.486633
	1.21296	-0.463017	Q15366;H3BRU6;F8VZX2;F8VXH9;F8W0G4;F8W1G6;J3QT27;E9PFP8;P57721;H3BSS4;F8VRH0;F8VTZ0;H3BND9	Q15366;H3BRU6;F8VZX2;F8VXH9;F8W0G4	Poly(rC)-binding protein 2	PCBP2	7	5	5	29.6	21.1	21.1	38.58	0	16.62	5716600000	50	NaN	0.188749	-0.0120506	0.336349	0.640289	0.67746
	0.873069	-0.464647	P23634;P20020;E7ERY9;Q16720;A0A2R8Y4R4;H0Y7S3;A0A2U3U055;A0A2U3TZI3;Q01814	P23634;P20020;E7ERY9;Q16720	Plasma membrane calcium-transporting ATPase 4;Plasma membrane calcium-transporting ATPase 1;Calcium-transporting ATPase;Plasma membrane calcium-transporting ATPase 3	ATP2B4;ATP2B1;ATP2B3	8	8	8	10.4	10.4	10.4	137.92	0	15.401	521460000	31	NaN	-2.71564	-3.00916	-2.11605	-2.42791	-2.6493
	1.81477	-0.465899	Q15365	Q15365	Poly(rC)-binding protein 1	PCBP1	8	8	6	36.2	36.2	27.5	37.497	0	86.251	17246000000	125	1.7442	1.97079	1.76314	2.28998	2.44672	2.13913
	0.763323	-0.474239	P29401;A0A0B4J1R6;E9PFF2;F8W888;F8WAX4	P29401;A0A0B4J1R6;E9PFF2	Transketolase	TKT	21	21	21	42.1	42.1	42.1	67.877	0	177.69	37102000000	250	2.43033	3.322	2.83681	3.16709	3.57774	3.26702
	0.375907	-0.474556	P22626;A0A087WUI2	P22626;A0A087WUI2	Heterogeneous nuclear ribonucleoproteins A2/B1	HNRNPA2B1	13	13	13	35.7	35.7	35.7	37.429	0	135	10625000000	169	-0.0413828	1.40381	1.63985	1.58266	1.35757	1.48571
	1.97055	-0.476528	P46940;A0A0J9YXZ5;H0YLE8;A0A087WWP1	P46940;A0A0J9YXZ5;H0YLE8	Ras GTPase-activating-like protein IQGAP1	IQGAP1	18	18	18	12.3	12.3	12.3	189.25	0	102.2	2302100000	65	NaN	-0.701468	-0.648129	-0.0725002	-0.261904	-0.260405
	0.950998	-0.47996	A0A024R4M0;P46781;B5MCT8;C9JM19;F2Z3C0;A8MXK4	A0A024R4M0;P46781;B5MCT8;C9JM19	40S ribosomal protein S9	RPS9	9	9	9	36.1	36.1	36.1	22.591	0	20.757	4697500000	73	-0.904023	-0.0906639	-0.487492	-0.0469742	0.0358696	-0.0311928
	1.90745	-0.487486	P04075;J3KPS3;H3BQN4;H3BPS8;H3BUH7;H3BR04;H3BMQ8;H3BU78;H3BR68;A0A087WXX2;A0A3B3IS80;P05062	P04075;J3KPS3;H3BQN4;H3BPS8;H3BUH7	Fructose-bisphosphate aldolase A;Fructose-bisphosphate aldolase	ALDOA	31	31	27	86.3	86.3	74.7	39.42	0	323.31	163470000000	501	4.61057	4.7262	4.93148	5.19094	5.36775	5.17201
	0.415461	-0.490528	P31946;Q4VY20;Q4VY19;A0A0J9YWE8;A0A0J9YWZ2	P31946	14-3-3 protein beta/alpha;14-3-3 protein beta/alpha, N-terminally processed	YWHAB	12	8	6	48.4	37.4	30.9	28.082	0	91.224	3504600000	76	-1.34067	-1.54408	-0.147783	-0.631989	-0.0414791	-0.88748
	1.19361	-0.49299	A0A0C4DFL7;Q16850;H7C0D0;A0A3B3ITR4;C9IYR8	A0A0C4DFL7;Q16850	Lanosterol 14-alpha demethylase	CYP51A1	12	12	12	33	33	33	57.278	0	69.329	1378000000	38	-0.778232	-0.928707	-1.15557	-0.33073	NaN	-0.591625
	0.477858	-0.497115	P30153;B3KQV6;E9PH38;C9J9C1	P30153;B3KQV6;E9PH38	Serine/threonine-protein phosphatase 2A 65 kDa regulatory subunit A alpha isoform	PPP2R1A	6	6	6	12.9	12.9	12.9	65.308	0	19.554	3104800000	40	NaN	0.0729561	-1.04917	-0.128925	0	0.155956
	1.01071	-0.499931	P04406;E7EUT5;O14556	P04406;E7EUT5	Glyceraldehyde-3-phosphate dehydrogenase	GAPDH	17	17	17	59.7	59.7	59.7	36.053	0	304.75	73148000000	260	3.2456	3.86006	3.26449	3.73083	4.10541	4.03371
	0.964197	-0.501194	Q9Y230;M0R0Y3;X6R2L4;M0R0Z0;M0QXZ7;A0A1W2PS48;M0QXI6	Q9Y230;M0R0Y3	RuvB-like 2	RUVBL2	10	10	10	26.1	26.1	26.1	51.156	0	32.898	2770700000	49	NaN	-0.806826	-0.452759	-0.316851	0.13973	-0.208673
	0.83374	-0.508915	P22234;E9PBS1;D6RF62	P22234;E9PBS1;D6RF62	Multifunctional protein ADE2;Phosphoribosylaminoimidazole-succinocarboxamide synthase;Phosphoribosylaminoimidazole carboxylase	PAICS	13	13	13	30.4	30.4	30.4	47.079	0	103.81	5997000000	114	-0.412702	0.0410156	0.407721	0.280056	0.473955	0.808767
	0.293255	-0.51231	P07900;G3V2J8;Q14568;Q58FF6;Q58FG0	P07900	Heat shock protein HSP 90-alpha	HSP90AA1	24	14	14	36.2	25.3	25.3	84.659	0	153.65	25757000000	128	0.942674	2.67839	3.11866	2.61469	3.23364	2.42832
	1.51021	-0.513918	P78347;A0A087WW90;A0A0D9SF80;Q86UP8;Q6EKJ0	P78347	General transcription factor II-I	GTF2I	10	10	10	11.6	11.6	11.6	112.42	0	47.395	2090200000	52	-0.671357	-0.619375	-1.05682	-0.398512	-0.270641	-0.136642
	1.55571	-0.523184	P23284	P23284	Peptidyl-prolyl cis-trans isomerase B	PPIB	7	7	7	38	38	38	23.742	0	18.61	6598000000	70	0.411325	0.273661	0.00728798	0.753748	0.581596	0.926479
+	2.66758	-0.524245	P11586;F5H2F4;V9GYY3	P11586;F5H2F4	C-1-tetrahydrofolate synthase, cytoplasmic;Methylenetetrahydrofolate dehydrogenase;Methenyltetrahydrofolate cyclohydrolase;Formyltetrahydrofolate synthetase;C-1-tetrahydrofolate synthase, cytoplasmic, N-terminally processed	MTHFD1	20	20	20	23.9	23.9	23.9	101.56	0	61.853	4397500000	94	-0.483375	-0.266691	-0.339403	0.0924263	0.164503	0.226336
	1.34619	-0.526235	P55072;C9JUP7;C9IZA5	P55072	Transitional endoplasmic reticulum ATPase	VCP	18	18	18	30.3	30.3	30.3	89.321	0	235.39	9248700000	126	0.496678	0.723885	0.732258	0.866741	1.43285	1.23193
+	2.6344	-0.527675	P68363;C9JDS9	P68363	Tubulin alpha-1B chain	TUBA1B	17	17	0	48.3	48.3	0	50.151	0	322.31	87560000000	297	4.09601	4.01058	3.89042	4.43911	4.60447	4.53646
	0.668429	-0.528636	P26639;D6R9F8;D6RCA5;D6RDJ6	P26639	Threonine--tRNA ligase, cytoplasmic	TARS	8	8	8	14	14	14	83.434	0	83.745	5161100000	71	0.00384045	-0.170313	-0.889051	-0.254725	0.542055	0.243053
	0.99336	-0.534139	Q01518;Q5T0R1;Q5T0R9;Q5T0R7;Q5T0R6;Q5T0R5;Q5T0R4;Q5T0R3;Q5T0R2;Q5T0S3;Q5T0R8;B7Z385;A0A087X0J3;A0A087WZ15;E9PDI2;P40123	Q01518	Adenylyl cyclase-associated protein 1	CAP1	20	20	20	46.7	46.7	46.7	51.901	0	323.31	15275000000	193	1.18042	1.70997	1.98282	2.20015	2.2894	1.98608
	1.54809	-0.539134	P00491;G3V5M2;G3V393;G3V2H3	P00491;G3V5M2	Purine nucleoside phosphorylase	PNP	11	11	11	47.1	47.1	47.1	32.118	0	59.604	7356800000	72	0.277026	0.78314	0.602312	1.01816	1.21591	1.04581
	1.12025	-0.545746	P02786;G3V0E5;H7C3V5;F8WBE5	P02786;G3V0E5	Transferrin receptor protein 1;Transferrin receptor protein 1, serum form	TFRC	27	27	27	40.7	40.7	40.7	84.87	0	133.96	33326000000	206	2.39459	3.08635	2.8693	3.36718	3.48682	3.13348
	0.703978	-0.546873	P48735;H0YL11	P48735	Isocitrate dehydrogenase [NADP], mitochondrial	IDH2	10	10	9	25.2	25.2	25.2	50.909	0	46.675	7334900000	111	-0.150178	0.287159	0.78837	0.495546	1.27856	0.791861
	0.505393	-0.547352	P12236;P12235;V9GYG0	P12236;P12235	ADP/ATP translocase 3;ADP/ATP translocase 3, N-terminally processed;ADP/ATP translocase 1	SLC25A6;SLC25A4	13	13	6	50	50	30.5	32.866	0	129.29	9782500000	104	-0.653659	-0.0678463	0.963531	0.692583	0.590046	0.601452
	1.08427	-0.549116	P62937;F8WE65;C9J5S7;E5RIZ5;P0DN26;A0A0H2UH34;A0A0B4J2A2;A0A075B767;A0A075B759;Q9Y536;F5H284;P0DN37	P62937;F8WE65;C9J5S7	Peptidyl-prolyl cis-trans isomerase A;Peptidyl-prolyl cis-trans isomerase A, N-terminally processed;Peptidyl-prolyl cis-trans isomerase	PPIA	13	13	13	71.5	71.5	71.5	18.012	0	169.25	29213000000	241	1.61108	1.81267	1.87341	1.90047	2.67178	2.37226
	0.586725	-0.549455	P42704;A0A0C4DG06;B8ZZ38;C9JCA9	P42704	Leucine-rich PPR motif-containing protein, mitochondrial	LRPPRC	40	40	40	32.9	32.9	32.9	157.9	0	287.68	27205000000	338	1.71551	2.26073	3.0677	2.81754	3.17522	2.69954
	0.605214	-0.55981	P26373;J3QSB4;H3BTH3;H3BUK8;J3KS98	P26373;J3QSB4	60S ribosomal protein L13	RPL13	12	12	12	47.4	47.4	47.4	24.261	0	159.18	13580000000	160	-0.186727	0.731443	1.20034	0.997927	1.25997	1.16659
	0.826215	-0.585059	P08133;E5RK69;E7EMC6;E5RJF5;E5RK63;E5RFF0;H0YC77;E5RI05;E5RIU8;E5RJR0	P08133;E5RK69;E7EMC6	Annexin A6;Annexin	ANXA6	20	20	20	31.8	31.8	31.8	75.872	0	128.79	12296000000	135	0.628076	0.673594	1.01276	0.978872	1.96003	1.1307
	1.21198	-0.59019	Q5VTE0;P68104;A0A087WVQ9;A0A087WV01;A0A2U3TZH3;Q05639;A0A2R8Y488;Q5JR01;A0A2R8Y660;A6PW80;A0A2R8YDN5	Q5VTE0;P68104;A0A087WVQ9;A0A087WV01;A0A2U3TZH3;Q05639	Putative elongation factor 1-alpha-like 3;Elongation factor 1-alpha 1;Elongation factor 1-alpha;Elongation factor 1-alpha 2	EEF1A1P5;EEF1A1;EEF1A2	16	16	16	54.5	54.5	54.5	50.184	0	206.98	148070000000	417	3.99775	4.71932	4.60302	4.94893	5.02567	5.11605
	0.310598	-0.597825	A0A3B3ITT5;P47914	A0A3B3ITT5;P47914	60S ribosomal protein L29	RPL29	5	5	5	22.2	22.2	22.2	18.512	0	11.074	11752000000	65	-0.634185	-0.368685	1.57112	0.452324	1.51891	0.390497
	0.672026	-0.600821	O00410;H0Y8C6;E7ETV3;E7EQT5;E7EV12;E7EX05;H0Y3V4;C9JMV5;E7EWK4;C9JZD8;E7ETV8;C9JXE0;E7ESZ1;E7ESA1;C9JQT6;C9JZ53;C9J875;O60518	O00410;H0Y8C6	Importin-5	IPO5	27	27	27	30.5	30.5	30.5	123.63	0	217.66	8250200000	144	-0.575641	0.400246	0.772011	0.691183	0.828165	0.87973
	1.06845	-0.607224	Q15084	Q15084	Protein disulfide-isomerase A6	PDIA6	12	12	12	34.8	34.8	34.8	48.121	0	148.84	16312000000	112	1.5544	1.23898	1.47871	2.16544	2.38062	1.54771
	1.13207	-0.609577	P08238;Q58FF7;Q58FF8	P08238	Heat shock protein HSP 90-beta	HSP90AB1	29	29	17	40.9	40.9	29.8	83.263	0	323.31	155460000000	474	4.46515	4.9451	5.04188	5.40558	5.74852	5.12676
+	2.0502	-0.620188	P60709;A0A2R8Y793;G5E9R0;E7EVS6;A0A2R8YGF8;C9JUM1;C9JZR7;C9JTX5;A0A2R8YFE2;A0A2R8YEA7;Q562R1;P0CG38;Q9BYX7;P0CG39;F8WCH0	P60709;A0A2R8Y793	Actin, cytoplasmic 1;Actin, cytoplasmic 1, N-terminally processed	ACTB	26	26	2	72.3	72.3	7.2	41.736	0	323.31	557580000000	1236	6.342	6.3793	6.20017	6.69239	7.06938	7.02026
	0.935243	-0.621813	Q8TEM1	Q8TEM1	Nuclear pore membrane glycoprotein 210	NUP210	9	9	9	6.6	6.6	6.6	205.11	0	33.916	3606700000	52	-0.869119	-0.746508	-0.159208	NaN	0.0604038	0
	1.14292	-0.627556	A0A087WT44;P30519;I3L159;I3L1F5;I3L276;I3L4P8;A0A1B0GXH0;I3L463;I3L1Y2	A0A087WT44;P30519;I3L159;I3L1F5	Heme oxygenase 2	HMOX2	16	16	16	46.8	46.8	46.8	41.669	0	145.04	19731000000	166	1.28787	2.12863	1.8869	2.51993	2.30079	2.36534
	1.02862	-0.629465	A0A1B0GW44;A0A1B0GV23;A0A1B0GVD5;A0A1B0GWE8;P07339;H7C469;A0A1B0GVP3;A0A1B0GU92;A0A1B0GU03;H7C1V0;C9JH19;F8W787;F8WD96;A0A1B0GVF1	A0A1B0GW44;A0A1B0GV23;A0A1B0GVD5;A0A1B0GWE8;P07339;H7C469;A0A1B0GVP3;A0A1B0GU92;A0A1B0GU03;H7C1V0;C9JH19	Cathepsin D;Cathepsin D light chain;Cathepsin D heavy chain	CTSD	7	7	7	24.2	24.2	24.2	43.688	0	96.426	7371000000	55	0.102304	-0.00647926	0.633202	0.809345	0.935602	NaN
+	2.12486	-0.641437	P78527;F5GX40	P78527	DNA-dependent protein kinase catalytic subunit	PRKDC	79	79	79	22	22	22	469.08	0	323.31	37143000000	496	2.51852	2.89711	2.65594	3.20313	3.41175	3.381
	1.0836	-0.641613	Q93084	Q93084	Sarcoplasmic/endoplasmic reticulum calcium ATPase 3	ATP2A3	18	12	12	23.3	17.4	17.4	113.98	0	33.216	5258500000	75	-0.355668	-0.799654	0.0872841	0.0763168	0.335985	0.444498
	1.29916	-0.644589	P13489;E9PMJ3;E9PLZ3;E9PIM9;H0YCR7;E9PIK5;E9PMN0;E9PMA9	P13489	Ribonuclease inhibitor	RNH1	11	11	11	34.9	34.9	34.9	49.973	0	235.11	6717900000	79	0.28202	0.470354	-0.0252151	0.601322	1.22581	0.833797
	0.806259	-0.650282	Q9HCC0;D6RD67;D6R9R1;D6RDF7;A0A0G2JM88	Q9HCC0	Methylcrotonoyl-CoA carboxylase beta chain, mitochondrial	MCCC2	7	7	7	18.1	18.1	18.1	61.332	0	19.434	867580000	22	NaN	-1.61977	-1.92874	-1.37231	-0.875631	NaN
	1.3047	-0.654649	Q96G03;E9PD70;E7ENQ8	Q96G03	Phosphoglucomutase-2	PGM2	9	9	9	18.6	18.6	18.6	68.283	0	20.504	3176700000	65	NaN	-1.06087	-0.651409	-0.394329	-0.0286751	-0.181475
	1.13284	-0.656717	O96008;K7EJ57;K7EKG4	O96008;K7EJ57	Mitochondrial import receptor subunit TOM40 homolog	TOMM40	4	4	4	19.9	19.9	19.9	37.893	0	59.621	1750400000	51	-1.91436	NaN	-1.7319	-1.11673	-0.881195	-1.50132
+	1.99177	-0.657975	P60174;U3KPZ0;U3KQF3;U3KPS5	P60174	Triosephosphate isomerase	TPI1	15	15	15	67.8	67.8	67.8	30.791	0	303.88	56922000000	313	2.85398	2.70963	2.95685	3.46925	3.7268	3.29834
	0.513351	-0.65885	P26583;D6R9A6	P26583;D6R9A6	High mobility group protein B2	HMGB2	11	11	9	35.9	35.9	24.9	24.033	0	37.221	2308500000	101	NaN	-1.75873	-1.27211	-1.47073	-0.967987	-0.131001
	1.50812	-0.664443	O15173	O15173	Membrane-associated progesterone receptor component 2	PGRMC2	4	4	4	16.1	16.1	16.1	23.818	0	29.13	4604400000	36	-0.419078	-0.661835	NaN	0.0476818	0.348263	-0.0239849
	0.489636	-0.675105	Q06830;A0A0A0MSI0;A0A0A0MRQ5;P32119	Q06830;A0A0A0MSI0	Peroxiredoxin-1	PRDX1	14	14	14	61.8	61.8	61.8	22.11	0	93.442	21303000000	155	0.526673	1.88639	2.56948	2.36277	2.3121	2.33299
	0.548412	-0.677051	A0A1X7SBS1;A0A1W2PPS1;Q00839;A0A1W2PP35;A0A1W2PQL0;A0A1W2PP34;A0A1W2PPL4;A0A1W2PPH7;Q5RI18;A0A1W2PRZ7;A0A1W2PQ74;A0A1W2PQD4;A0A1W2PPE9;A0A1W2PP22	A0A1X7SBS1;A0A1W2PPS1;Q00839;A0A1W2PP35;A0A1W2PQL0;A0A1W2PP34;A0A1W2PPL4;A0A1W2PPH7;Q5RI18;A0A1W2PRZ7;A0A1W2PQ74;A0A1W2PQD4	Heterogeneous nuclear ribonucleoprotein U	HNRNPU	16	16	16	25.3	25.3	25.3	81.794	0	110.26	10738000000	130	-0.149989	0.644413	1.61271	1.42662	1.69339	1.01827
+	1.97682	-0.686557	P23528;G3V1A4;E9PP50;E9PK25;E9PLJ3;E9PS23;E9PQB7;Q9Y281	P23528;G3V1A4;E9PP50;E9PK25;E9PLJ3;E9PS23;E9PQB7	Cofilin-1	CFL1	10	10	10	62.7	62.7	62.7	18.502	0	120.51	25913000000	160	1.7372	2.11683	1.89254	2.60984	2.41839	2.778
	0.743197	-0.690698	Q9Y617	Q9Y617	Phosphoserine aminotransferase	PSAT1	12	12	12	36.5	36.5	36.5	40.422	0	45.713	3769700000	57	-1.255	-0.367397	0.163521	0.133307	0.407814	0.0720959
	0.438664	-0.694386	D6R9P3;D6RD18;D6RBZ0;Q99729	D6R9P3;D6RD18;D6RBZ0;Q99729	Heterogeneous nuclear ribonucleoprotein A/B	HNRNPAB	4	4	4	15	15	15	30.302	0	18.162	2478200000	40	-2.48457	-1.1325	-0.247515	-0.72554	-0.211287	-0.844597
+	1.76524	-0.695883	P34897;H0YIZ0;G3V2Y4;G3V5L0;G3V4W5;G3V241;G3V3Y8;G3V4T0;G3V4X0;G3V2W0;G3V2E4;G3V540	P34897;H0YIZ0;G3V2Y4	Serine hydroxymethyltransferase, mitochondrial;Serine hydroxymethyltransferase	SHMT2	11	11	11	23.8	23.8	23.8	55.992	0	75.72	8847600000	99	0.600532	0.543688	0.724789	1.18802	1.11439	1.65424
	0.674569	-0.698656	P14625;Q96GW1;A0A1W2PRR1;F8W026;H0YIV0;Q58FF3	P14625	Endoplasmin	HSP90B1	22	20	20	30.8	29	29	92.468	0	142.6	20888000000	153	0.961995	1.74403	2.56887	2.34878	2.60604	2.41604
	1.11656	-0.699413	P37837;F2Z393;E9PM01;E9PKI8	P37837;F2Z393	Transaldolase	TALDO1	14	14	14	40.1	40.1	40.1	37.54	0	58.391	27686000000	172	1.57001	2.31667	1.97601	2.37746	3.0435	2.53997
	1.40595	-0.718862	P09211;A8MX94;A0A087X2E9;A0A2R8Y5E5;A0A087X243	P09211;A8MX94	Glutathione S-transferase P	GSTP1	9	9	9	53.8	53.8	53.8	23.356	0	323.31	37514000000	169	2.01942	2.42302	2.62666	3.35876	3.05381	2.81313
+	2.09384	-0.743822	P24752;E9PRQ6;H0YEL7	P24752	Acetyl-CoA acetyltransferase, mitochondrial	ACAT1	12	12	12	38.9	38.9	38.9	45.199	0	236.65	4812600000	92	-0.148002	-0.179565	-0.566061	0.392157	0.586115	0.359566
	1.60648	-0.748171	P13639	P13639	Elongation factor 2	EEF2	26	26	25	36.9	36.9	35.8	95.337	0	159.83	29494000000	236	1.8955	2.33154	2.52909	2.86034	3.19974	2.94057
	1.13167	-0.750992	F8W914;Q9NQC3;H7C106;A0A0U1RQR6	F8W914;Q9NQC3;H7C106;A0A0U1RQR6	Reticulon;Reticulon-4	RTN4	6	6	6	28.7	28.7	28.7	37.144	0	48.179	10861000000	75	1.02526	1.00797	1.00513	2.38255	1.52453	1.38426
+	2.22145	-0.767252	P55060	P55060	Exportin-2	CSE1L	12	12	12	16.2	16.2	16.2	110.42	0	34.858	3115600000	62	-0.624415	-0.411781	-0.690943	-0.000753403	0.403461	0.171909
	1.05025	-0.767441	P78371;F5GWF6;F8VQ14	P78371;F5GWF6;F8VQ14	T-complex protein 1 subunit beta	CCT2	20	20	20	51	51	51	57.488	0	191.28	13773000000	123	1.07095	1.11068	0.88549	1.49786	2.4604	1.41119
+	2.37672	-0.775706	B9A067;Q16891;C9J406;H7C463;A0A087WYS0;D6RAW4	B9A067;Q16891;C9J406;H7C463	MICOS complex subunit MIC60	IMMT	18	18	18	30.5	30.5	30.5	78.973	0	97.16	10095000000	111	0.713634	0.908215	1.06882	1.50673	1.76431	1.74675
+	1.77563	-0.778722	F8VWS0;P05388;G3V210;F8VU65;Q8NHW5;F8VQY6;F8VPE8;F8VRK7;F8VS58;F8VW21;F8VZS0;F8W1K8;F8VWV4	F8VWS0;P05388;G3V210;F8VU65;Q8NHW5;F8VQY6;F8VPE8;F8VRK7	60S acidic ribosomal protein P0;60S acidic ribosomal protein P0-like	RPLP0;RPLP0P6	7	7	7	36.3	36.3	36.3	30.456	0	75.103	5376500000	58	0.435889	0.302776	-0.156172	0.810205	1.04784	1.06062
+	1.88646	-0.794356	P00558;P07205	P00558	Phosphoglycerate kinase 1	PGK1	29	29	29	73.1	73.1	73.1	44.614	0	323.31	103810000000	474	3.75883	3.7672	4.03996	4.33692	4.87714	4.735
	1.04038	-0.805006	P11940;A0A087WTT1;E7EQV3;E7ERJ7;H0YAR2;Q9H361;E5RJB9;H0YB86;H0YAP2;E5RH24;E5RGH3;H0YBN4;Q4VXU2;H0YEQ8;B1ANR1;H0YAS7;H0YAS6;H0YB75;H0YC10;E5RHG7;E5RGC4;H0YCC8;E5RFD8;Q5JQF8;Q96DU9	P11940;A0A087WTT1;E7EQV3;E7ERJ7;H0YAR2	Polyadenylate-binding protein 1;Polyadenylate-binding protein	PABPC1	13	13	10	22.5	22.5	16.7	70.67	0	41.84	5732300000	90	0.107146	-0.605844	-0.708834	-0.109962	0.70166	0.615788
+	1.57609	-0.818486	P27824;H0Y9Q7;D6RGY2;D6RAU8;D6RB85;D6RDP7;D6RFL1;D6RAQ8;H0Y9H1;D6RHJ3;D6RD16	P27824	Calnexin	CANX	15	15	15	29.1	29.1	29.1	67.567	0	72.054	9519000000	109	0.105718	0.148947	NaN	1.1691	0.648497	1.01986
+	3.49193	-0.835426	P22314;Q5JRR6;Q5JRR9;Q5JRS0;Q5JRS1;Q5JRS3;Q5JRS2	P22314	Ubiquitin-like modifier-activating enzyme 1	UBA1	17	17	17	20.4	20.4	20.4	117.85	0	281.79	20921000000	176	1.54094	1.70444	1.78284	2.51389	2.53242	2.48819
+	1.64581	-0.862034	P10809;E7EXB4;E7ESH4	P10809	60 kDa heat shock protein, mitochondrial	HSPD1	23	23	23	42.4	42.4	42.4	61.054	0	271	62878000000	284	2.44041	2.60743	3.03618	3.39455	3.87679	3.39879
+	2.80117	-0.863908	P13796;Q5TBN3;A0A0A0MSQ0;P13797;Q5TBN5;U3KQI3;Q14651;C9JAM8	P13796	Plastin-2	LCP1	34	34	34	66.8	66.8	66.8	70.288	0	323.31	68501000000	431	3.11692	3.38049	3.0619	3.93881	4.11509	4.09713
+	2.60536	-0.864374	P54577;A0A0C4DGZ5	P54577;A0A0C4DGZ5	Tyrosine--tRNA ligase, cytoplasmic;Tyrosine--tRNA ligase, cytoplasmic, N-terminally processed;Tyrosine--tRNA ligase	YARS	19	19	19	37.1	37.1	37.1	59.143	0	66.139	4439200000	86	-0.360152	-0.452034	-0.563864	0.620483	0.236122	0.360468
	0.457148	-0.865005	D6RG13;P61247;D6RAT0;D6RB09;E9PFI5;H0Y9Y4;D6R9B6;H0Y8L7;D6RAS7;D6RED7;D6RGE0;D6RI02	D6RG13;P61247;D6RAT0;D6RB09;E9PFI5;H0Y9Y4;D6R9B6;H0Y8L7;D6RAS7	40S ribosomal protein S3a	RPS3A	9	9	9	42.6	42.6	42.6	25.608	0	32.001	3430000000	71	-1.50504	-1.95724	0.305376	-0.00869179	0.459145	-1.01234
	1.28462	-0.868473	Q12906;K7EQR9;K7EKJ9;K7ELV3;Q96SI9	Q12906	Interleukin enhancer-binding factor 3	ILF3	14	14	14	20.1	20.1	20.1	95.337	0	63.558	2990400000	81	-1.17276	-0.422474	-0.905464	0.216621	0.307503	-0.419407
+	2.14808	-0.873185	P48449;A0A0G2JQD0;C9J315;A0A0G2JS81	P48449;A0A0G2JQD0;C9J315	Lanosterol synthase	LSS	12	12	12	18.4	18.4	18.4	83.308	0	27.306	2386700000	49	-1.16706	-1.03568	NaN	-0.228825	-0.0626812	-0.393049
+	1.98368	-0.883031	I3L3P7;P62244;I3L246;H3BV27;H3BT37;I3L303;H3BVC7	I3L3P7;P62244;I3L246;H3BV27;H3BT37;I3L303	40S ribosomal protein S15a	RPS15A	6	6	3	47	47	30	11.477	0	18.493	5636300000	66	NaN	-0.273636	-0.605099	0.544073	0.308434	0.478485
	1.42379	-0.884564	Q3KNR6;P50502;H7C3I1;F6VDH7;Q8IZP2;Q8NFI4;F8WAQ7	Q3KNR6;P50502;H7C3I1;F6VDH7;Q8IZP2;Q8NFI4	Hsc70-interacting protein;Putative protein FAM10A4;Putative protein FAM10A5	ST13;ST13P4;ST13P5	4	4	4	23.2	23.2	23.2	23.911	0	35.388	3299700000	46	-1.02146	-0.668333	NaN	NaN	0.0480499	0.0312862
+	1.52108	-0.892205	F5GZS6;J3KPF3;P08195;H0YFS2;F5GZI0;F5GZR9;H0YFX4	F5GZS6;J3KPF3;P08195	4F2 cell-surface antigen heavy chain	SLC3A2	10	10	7	22.9	22.9	17.2	64.872	0	74.142	4680600000	75	NaN	-0.681843	-0.333714	0.43301	0.610392	0.109879
	1.03732	-0.893822	Q86UX7;F5H1C6;H0YFT5;F5H3I6	Q86UX7	Fermitin family homolog 3	FERMT3	10	10	10	24.1	24.1	24.1	75.952	0	41.707	2871800000	50	NaN	-1.40248	-0.600119	-0.414293	-0.0448189	0.136673
+	1.60935	-0.897489	A0A087WWU8;Q5HYB6;D6R904;Q5VU61;D6RFM2;K7ERG3;K7ENT6;A0A2R8YH90;A0A2R8YEU4;A0A2R8YE05;K7EP68;H0YKP3;H0YK48;Q5TCU8;CON__Q3SX28;Q5TCU3;A0A0S2Z4G6;A7XZE4;B7Z596;H0YKJ4;H7BYY1;P07951;H0YKX5;F5H7S3;Q6ZN40;H0YL80;H0YNC7;P09493;A0A2R8YHD2;K7EPV9;K7EMU5	A0A087WWU8;Q5HYB6;D6R904;Q5VU61		TPM3;DKFZp686J1372	18	18	10	54.6	54.6	19.4	26.42	0	124.5	13684000000	159	0.652284	1.15701	1.20238	1.53235	2.06792	2.10388
+	2.07726	-0.90967	P06576;H0YH81;F8W079;F8W0P7;H0YI37	P06576;H0YH81;F8W079	ATP synthase subunit beta, mitochondrial;ATP synthase subunit beta	ATP5B	13	13	13	35	35	35	56.559	0	52.71	7537400000	83	0.209241	0.105339	0.0387115	0.666233	1.18512	1.23094
	1.1637	-0.910594	C9J9K3;A0A0C4DG17;P08865;F8WD59	C9J9K3;A0A0C4DG17;P08865;F8WD59	40S ribosomal protein SA	RPSA	8	8	8	42.6	42.6	42.6	29.404	0	97.87	7187500000	49	0.0847044	NaN	0.14237	0.77416	1.2741	NaN
+	2.32525	-0.921959	P40926;G3XAL0	P40926;G3XAL0	Malate dehydrogenase, mitochondrial;Malate dehydrogenase	MDH2	17	17	17	61.8	61.8	61.8	35.503	0	167.18	36792000000	269	2.32774	2.54731	2.68628	3.1941	3.56574	3.56737
	0.747659	-0.927221	Q29RF7	Q29RF7	Sister chromatid cohesion protein PDS5 homolog A	PDS5A	7	7	7	7.4	7.4	7.4	150.83	0	17.701	1132400000	32	-2.61492	-1.84269	NaN	-1.98175	-0.859407	-1.06358
	1.30516	-0.93393	Q92598;A0A0A0MSM0;R4GN69;Q5TBM3	Q92598;A0A0A0MSM0	Heat shock protein 105 kDa	HSPH1	15	13	12	20.9	18.3	16.7	96.864	0	80.698	3232900000	78	-1.58092	-1.00319	-0.656395	0.229534	-0.44879	-0.219456
+	2.00468	-0.943401	A0A0U1RRM4;P26599;A6NLN1;A0A0D9SF20;K7EKJ7;K7EK45;A0A087WUW5;K7ES59;K7ELW5;X6R242;A0A087WU68;O95758	A0A0U1RRM4;P26599;A6NLN1;A0A0D9SF20	Polypyrimidine tract-binding protein 1	PTBP1	9	9	9	18.9	18.9	18.9	62.463	0	61.344	2682800000	42	-1.00269	NaN	-1.21532	-0.331236	0.0385399	-0.204119
+	1.57315	-0.944529	F8WCF6;P59998;F8WDD7;A0A0A6YYG9;H7C0A3;F8WE39;R4GN08;F8WDW3	F8WCF6;P59998;F8WDD7;A0A0A6YYG9;H7C0A3	Actin-related protein 2/3 complex subunit 4	ARPC4-TTLL3;ARPC4	6	6	6	32.6	32.6	32.6	21.058	0	35.758	7649200000	69	-0.0302706	0.232962	NaN	0.79841	1.35284	0.98637
+	1.87107	-0.959248	P62851	P62851	40S ribosomal protein S25	RPS25	3	3	3	24	24	24	13.742	0	14.395	8359500000	41	NaN	0.691742	0.289566	1.29411	1.56581	1.48979
	1.34067	-0.963644	Q99832;F8WAM2;F8WBP8;A0A0D9SG95	Q99832	T-complex protein 1 subunit eta	CCT7	20	20	20	46.4	46.4	46.4	59.366	0	161.62	9301500000	124	-0.0613737	0.932503	0.525637	1.12429	1.72203	1.44138
+	1.56098	-0.985173	P19338;H7BY16	P19338;H7BY16	Nucleolin	NCL	15	15	15	27.3	27.3	27.3	76.613	0	160.86	11889000000	117	0.261872	0.62163	1.12239	1.37163	1.71379	1.87599
+	1.81073	-0.988141	P09382;F8WEI7	P09382	Galectin-1	LGALS1	6	6	6	57	57	57	14.716	0	65.091	12932000000	112	0.902644	0.867939	0.221777	1.49635	1.84515	1.61528
	1.28141	-1.01605	A0A286YF22;O43175;A0A2C9F2M7;A0A286YFA2;A0A286YFL2;A0A286YFM8;A0A286YER3;A0A286YFC8;A0A286YFB2;A0A286YF78;A0A286YF34;A0A286YFF3;A0A286YFK5;A0A286YFE1	A0A286YF22;O43175;A0A2C9F2M7;A0A286YFA2;A0A286YFL2;A0A286YFM8	D-3-phosphoglycerate dehydrogenase	PHGDH	16	16	16	33.5	33.5	33.5	55.938	0	154.35	35951000000	185	1.73127	2.18576	2.83025	2.98474	3.63094	3.17976
+	1.53905	-1.02815	P25705;K7EK77;K7ENJ4;K7ERX7;K7EJP1;K7EQH4;K7ESA0	P25705;K7EK77	ATP synthase subunit alpha, mitochondrial	ATP5A1	18	18	18	35.3	35.3	35.3	59.75	0	205.9	12146000000	124	0.441619	1.42116	0.65498	1.73361	2.01138	1.85723
	1.2589	-1.04246	P05141;Q9H0C2	P05141	ADP/ATP translocase 2;ADP/ATP translocase 2, N-terminally processed	SLC25A5	12	5	5	35.9	19.5	19.5	32.852	0	14.21	6998800000	56	0.279349	-0.1467	-0.583666	0.307209	1.08303	1.28613
	1.39865	-1.04907	Q13011;M0R248;M0QZW4	Q13011;M0R248	Delta(3,5)-Delta(2,4)-dienoyl-CoA isomerase, mitochondrial	ECH1	8	8	7	25	25	22.6	35.816	0	159.34	2867000000	41	-1.4419	-0.650402	NaN	-0.0377922	-0.0496902	0.0962315
+	1.86166	-1.08642	A0A087WYS1;E7EUC7;Q16851;C9JQU9	A0A087WYS1;E7EUC7;Q16851	UTP--glucose-1-phosphate uridylyltransferase	UGP2	7	7	4	16.7	16.7	9.8	56.967	0	41.645	1646300000	44	-1.60671	-0.931007	-1.58584	-0.180941	-0.129629	-0.553726
+	1.98113	-1.09506	P62913;Q5VVC8	P62913;Q5VVC8	60S ribosomal protein L11	RPL11	4	4	4	21.3	21.3	21.3	20.252	0	26.239	7500000000	51	0.216458	0.600163	0.205448	NaN	1.31436	1.55714
+	1.99777	-1.10315	P18124;A8MUD9;C9JZ88;C9JIJ5	P18124;A8MUD9	60S ribosomal protein L7	RPL7	11	11	11	36.3	36.3	36.3	29.225	0	40.813	6933600000	86	NaN	-0.721638	-0.216009	0.641809	0.652628	0.608553
+	1.82684	-1.1194	Q12931;I3L0K7;I3L239;I3L2D5	Q12931;I3L0K7	Heat shock protein 75 kDa, mitochondrial	TRAP1	11	11	11	21.9	21.9	21.9	80.109	0	65.027	5870100000	73	-0.159587	-0.367254	-0.575748	0.858246	1.11373	0.283649
	0.926937	-1.12309	P18669;P15259;Q8N0Y7	P18669;P15259	Phosphoglycerate mutase 1;Phosphoglycerate mutase 2	PGAM1;PGAM2	10	10	10	47.2	47.2	47.2	28.804	0	199.47	21108000000	116	0.278012	NaN	1.56728	1.85276	2.3375	1.94696
+	1.65599	-1.13927	P27797;K7EJB9;K7EL50	P27797;K7EJB9	Calreticulin	CALR	12	12	12	45.6	45.6	45.6	48.141	0	129.95	31292000000	213	2.28444	1.23804	1.56616	2.77612	2.94117	2.78915
+	2.77983	-1.14391	P09972;A8MVZ9;J3KSV6;J3QKP5;C9J8F3;J3QKK1;K7EKH5	P09972;A8MVZ9;J3KSV6;J3QKP5;C9J8F3	Fructose-bisphosphate aldolase C;Fructose-bisphosphate aldolase	ALDOC	15	11	11	48.1	36.5	36.5	39.455	0	189.55	11076000000	118	0.230859	0.427761	0.371826	1.21527	1.56615	1.68075
+	1.54156	-1.1839	D3YTB1;F8W727;P62910;D3YTI8	D3YTB1;F8W727;P62910	60S ribosomal protein L32	RPL32	12	12	12	56.4	56.4	56.4	15.616	0	90.168	13677000000	144	-0.144319	0.704508	0.434708	1.04031	1.61666	1.88962
+	2.55525	-1.19283	P35637;H3BPE7;A0A075B7D9	P35637;H3BPE7	RNA-binding protein FUS	FUS	3	3	2	7.6	7.6	7.6	53.425	0	19.916	3241300000	62	-1.63262	-1.18575	-1.03267	-0.0584393	-0.0744858	-0.139614
+	3.56357	-1.19996	B7Z645;H0YAA0	B7Z645		SYNCRIP	13	13	1	24.6	24.6	2.2	52.046	0	101.54	10755000000	72	0.714622	0.557074	0.53566	1.64346	1.84559	1.91817
+	2.37924	-1.22247	O00299	O00299	Chloride intracellular channel protein 1	CLIC1	14	14	14	65.1	65.1	65.1	26.922	0	230.37	50574000000	223	2.40908	2.13467	2.7792	3.52246	3.83428	3.63361
+	1.61958	-1.23872	P33992;B1AHB1;B1AHB2;B1AHA9	P33992;B1AHB1	DNA replication licensing factor MCM5;DNA helicase	MCM5	11	11	11	20.2	20.2	20.2	82.285	0	40.907	6345700000	61	-0.409297	-0.409985	NaN	0.391582	1.14801	0.947632
+	5.11437	-1.2469	P06733;A0A2R8Y6G6;K7EM90;A0A2R8YEM5;A0A2R8Y879;K7ERS8;A0A2R8YEG5;A0A2R8Y798;P09104;E5RI09;E5RG95;K7EPM1;K7EKN2;E5RGZ4;F5H0C8;A0A2R8Y6I8;F5H1C3	P06733;A0A2R8Y6G6	Alpha-enolase	ENO1	33	33	30	72.6	72.6	64.1	47.168	0	323.31	197930000000	751	4.45199	4.40637	4.37479	5.60359	5.64544	5.72483
+	1.4798	-1.25325	P31146;H3BRY3;H3BTU6;H3BRJ0;H3BNA2;H3BU76;H3BSL1	P31146;H3BRY3	Coronin-1A;Coronin	CORO1A	18	18	18	34.3	34.3	34.3	51.026	0	74.338	14379000000	149	0.430896	1.04107	1.54871	2.17409	2.68187	1.92445
	1.01832	-1.26956	P51149;C9J592;C9J8S3;C9IZZ0;C9J4V0;C9J4S4;C9J7D1	P51149;C9J592;C9J8S3;C9IZZ0;C9J4V0;C9J4S4	Ras-related protein Rab-7a	RAB7A	8	8	8	47.3	47.3	47.3	23.489	0	86.587	9357500000	79	-1.07422	0.572872	0.609062	0.974403	1.6144	1.3276
+	2.59515	-1.28218	P62424;Q5T8U2;Q5T8U3	P62424;Q5T8U2;Q5T8U3	60S ribosomal protein L7a	RPL7A	12	12	12	38	38	38	29.995	0	69.003	24524000000	123	1.64485	1.11943	1.39606	2.7576	2.80884	2.44043
+	1.41247	-1.29621	P62805	P62805	Histone H4	HIST1H4A	7	7	7	49.5	49.5	49.5	11.367	0	31.247	10632000000	73	-0.904326	0.0684223	-0.643076	0.203375	1.26057	0.945698
	1.20345	-1.29752	P50991	P50991	T-complex protein 1 subunit delta	CCT4	15	15	15	35.8	35.8	35.8	57.924	0	89.16	9994900000	121	-0.554677	NaN	0.536854	1.32637	1.51845	1.021
	1.12353	-1.30698	A0A3B3IU45;P33991;A0A3B3ITP6;A0A3B3IT92;A0A3B3IS57;E5RG31;A0A3B3IRR8	A0A3B3IU45;P33991;A0A3B3ITP6;A0A3B3IT92;A0A3B3IS57;E5RG31	DNA replication licensing factor MCM4	MCM4	13	13	13	22.9	22.9	22.9	91.19	0	56.316	4453600000	62	-1.00492	NaN	0.0540524	0.388611	1.01341	1.09262
+	1.5082	-1.31504	P37802;X6RJP6;C9J5W6;Q9UI15	P37802;X6RJP6	Transgelin-2	TAGLN2	12	12	12	77.4	77.4	77.4	22.391	0	261.12	12376000000	141	-0.666064	-0.36269	0.650572	1.26409	1.24113	1.06172
+	1.67524	-1.35062	Q86VP6;A0A0C4DGH5;H0YH27;F5H6I6;A0A3B3ISC4;F8WBB8;O75155	Q86VP6;A0A0C4DGH5	Cullin-associated NEDD8-dissociated protein 1	CAND1	15	15	15	14.1	14.1	14.1	136.37	0	82.07	4398300000	72	-1.32054	-0.671398	-0.0622101	0.669079	0.579668	0.748974
+	4.06648	-1.37573	Q99497;K7ELW0;K7EN27	Q99497;K7ELW0;K7EN27	Protein deglycase DJ-1	PARK7	8	8	8	52.4	52.4	52.4	19.891	0	37.71	10595000000	77	0.689013	0.622278	NaN	1.97031	2.05836	2.06544
+	2.96971	-1.42938	O14818;H0Y586;A0A087WYS6;Q8TAA3	O14818;H0Y586;A0A087WYS6;Q8TAA3	Proteasome subunit alpha type-7;Proteasome subunit alpha type-7-like	PSMA7;PSMA8	6	6	6	31	31	31	27.887	0	73.018	5693000000	60	-0.379565	NaN	-0.381813	0.87327	1.13567	1.13714
+	1.72852	-1.43384	P12268;H0Y4R1;E7ETK5	P12268;H0Y4R1	Inosine-5-monophosphate dehydrogenase 2	IMPDH2	11	11	11	27.4	27.4	27.4	55.804	0	48.75	7266400000	122	0.148393	NaN	-0.676708	1.19034	1.14736	1.17134
+	1.83095	-1.45806	P12004	P12004	Proliferating cell nuclear antigen	PCNA	9	9	9	49.8	49.8	49.8	28.768	0	237.74	10514000000	117	0.131349	-0.198124	0.936886	1.52866	1.88795	1.82769
+	2.46459	-1.48876	P35232;C9JW96;C9JZ20;E7ESE2;E9PCW0;D6RBK0	P35232;C9JW96;C9JZ20;E7ESE2;E9PCW0	Prohibitin	PHB	7	7	7	31.6	31.6	31.6	29.804	0	120.22	13634000000	101	0.233911	0.310209	0.187954	1.26231	1.91458	2.02147
+	3.37433	-1.49876	P14618;H3BTN5;B4DNK4;H3BQ34;H3BR70;H3BT25;H3BUW1;H3BTJ2;H3BU13;H3BN34;H3BQZ3;P30613	P14618;H3BTN5;B4DNK4;H3BQ34;H3BR70	Pyruvate kinase PKM;Pyruvate kinase	PKM	27	27	27	61.6	61.6	61.6	57.936	0	323.31	107390000000	409	3.41897	3.6724	3.71342	4.89153	5.20926	5.20029
	0.701553	-1.51315	P35579;P35580;P35749;Q5BKV1;A0A2R8Y4C3;E7ERA5;A0A0C4DFM8;A1L2Z2;A0A087X0T3;P11055;B1AH99;Q9UKX2;Q9Y623;P12882;P13533;Q9UKX3;P13535;P12883;A7E2Y1	P35579	Myosin-9	MYH9	42	42	38	27.3	27.3	24.7	226.53	0	323.31	9189000000	173	-0.774724	-0.463091	-0.11404	-0.672352	2.66231	1.19764
+	3.43428	-1.64417	Q8WUM4;A0A3B3IT07;C9IZF9;F8WEQ7;F8WBR8;F8WDK9	Q8WUM4	Programmed cell death 6-interacting protein	PDCD6IP	23	23	23	32.6	32.6	32.6	96.022	0	137.69	8083100000	148	-0.0769548	-0.563505	-0.215147	1.39579	1.3769	1.3042
+	1.8488	-1.67396	Q09666	Q09666	Neuroblast differentiation-associated protein AHNAK	AHNAK	29	29	29	13.2	13.2	13.2	629.09	0	74.712	4833600000	101	-0.644023	0.0332451	-0.353882	0.664808	1.82312	1.56928
+	3.86003	-1.69363	P40227;J3KRI6	P40227	T-complex protein 1 subunit zeta	CCT6A	16	16	13	39	39	33.9	58.024	0	137.14	9724200000	125	-0.276097	0.0201969	-0.241079	1.51686	1.65858	1.40848
+	2.62643	-1.85467	P31948;F5H783;F5GXD8;H0YGI8	P31948;F5H783	Stress-induced-phosphoprotein 1	STIP1	16	16	16	36.3	36.3	36.3	62.639	0	47.501	7679000000	108	-0.870069	-0.376141	0.0455647	1.34399	1.50165	1.51772

## Sheet: OXS008450-OXS008255 25 uM
Significant	-Log(p-value)	Difference	Protein IDs	Majority protein IDs	Protein names	Gene names	Peptides	Razor + unique peptides	Unique peptides	Sequence coverage [%]	Unique + razor sequence coverage [%]	Unique sequence coverage [%]	Mol. weight [kDa]	Q-value	Score	Intensity	MS/MS count	OXS008450 1	OXS008450 2	OXS008450 3	OXS008450/OXS008255 25uM 1	OXS008450/OXS008255 25uM 2	OXS008450/OXS008255 25uM 3
+	3.62303	1.34444	Q9H773;H3BSA6	Q9H773	dCTP pyrophosphatase 1	DCTPP1	5	5	5	39.4	39.4	39.4	18.681	0	78.848	5212400000	61	1.01782	0.747168	0.749367	-0.411415	-0.616411	-0.491146
+	1.98501	1.1643	Q5JP53;P07437;Q5ST81;Q9BVA1;Q13885;A6NNZ2;CON__ENSEMBL:ENSBTAP00000025008;Q9H4B7;M0R1I1	Q5JP53;P07437;Q5ST81;Q9BVA1;Q13885	Tubulin beta chain;Tubulin beta-2B chain;Tubulin beta-2A chain	TUBB;TUBB2B;TUBB2A	24	24	4	59.2	59.2	10.6	47.766	0	323.31	170400000000	833	5.71592	5.60007	5.86712	4.27705	5.04758	4.36558
	1.25506	1.0811	Q13813;A0A0D9SF54;A0A0D9SGF6;A0A1B0GTB7;A0A0D9SFF6	Q13813;A0A0D9SF54;A0A0D9SGF6	Spectrin alpha chain, non-erythrocytic 1	SPTAN1	8	8	8	4.7	4.7	4.7	284.54	0	39.568	853730000	37	-1.81963	-1.19551	-1.16336	NaN	-2.17426	-2.77361
+	2.40015	1.07521	G3XAN4;Q15629	G3XAN4;Q15629	Translocating chain-associated membrane protein 1	TRAM1	8	8	8	24.7	24.7	24.7	33.435	0	89.565	2295600000	50	-0.193641	-0.178186	-0.145866	NaN	-1.07062	-1.42493
+	3.40386	0.943622	Q9Y5M8;H7C4H2;C9J5Z8	Q9Y5M8	Signal recognition particle receptor subunit beta	SRPRB	7	7	7	31.4	31.4	31.4	29.702	0	45.914	4990100000	58	0.363229	0.223412	0.28236	-0.522938	-0.652666	-0.786261
	0.689095	0.893122	P61981	P61981	14-3-3 protein gamma;14-3-3 protein gamma, N-terminally processed	YWHAG	10	6	6	39.7	25.9	25.9	28.302	0	60.471	2083300000	52	NaN	-0.67013	-0.221294	-0.5439	-1.57571	-1.89689
+	2.36238	0.877237	P62942;Q5W0X3;A0A087WZM5;Q1JUQ3;Q1JUQ5;A0A087WTS4;A0A087WV48	P62942;Q5W0X3;A0A087WZM5	Peptidyl-prolyl cis-trans isomerase FKBP1A;Peptidyl-prolyl cis-trans isomerase	FKBP1A	3	3	3	41.7	41.7	41.7	11.951	0	31.757	1553500000	40	NaN	-0.849377	-0.983898	-1.73985	-1.69482	-1.94696
	0.754438	0.863155	P68371;P04350;K7ESM5;Q9BUF5;M0R2D3;M0QY85;M0R0X0;M0QY37;M0QX14;M0R042;M0QZL7;M0QYM7;M0R278;M0R2T4;A0A075B724	P68371;P04350	Tubulin beta-4B chain;Tubulin beta-4A chain	TUBB4B;TUBB4A	24	5	3	56.9	13.7	7	49.83	0	85.276	9308500000	70	1.23268	1.42409	1.74394	NaN	1.2075	0
	0.934573	0.853722	E7EMG9;P33241;E9PBD8;C9JU59;C9JKF7;C9J9B9;C9JNQ1;C9JDV1	E7EMG9;P33241;E9PBD8;C9JU59	Lymphocyte-specific protein 1	LSP1	6	6	6	32.4	32.4	32.4	30.613	0	75.153	587830000	49	-2.25394	NaN	-1.91925	-2.66795	NaN	-3.21269
	0.540323	0.782604	Q7KZF4;H7C597	Q7KZF4	Staphylococcal nuclease domain-containing protein 1	SND1	17	17	17	23.3	23.3	23.3	102	0	114.36	4412600000	88	-0.153403	0.584515	0.629927	-0.844486	0.729631	-1.17192
	1.72059	0.770802	Q01581;D6RIW1;P54868	Q01581	Hydroxymethylglutaryl-CoA synthase, cytoplasmic	HMGCS1	16	16	16	38.3	38.3	38.3	57.293	0	264.51	19691000000	150	2.266	2.6619	2.70354	2.00207	1.81806	1.49889
	0.897248	0.769748	P10768;X6RA14;H7BZT7;U3KQT1	P10768;X6RA14;H7BZT7	S-formylglutathione hydrolase	ESD	6	6	6	37.9	37.9	37.9	31.462	0	27.665	1964100000	30	NaN	-0.860916	-1.02875	-1.42277	NaN	-2.00638
	0.438934	0.768343	P13727;H0YCG3	P13727	Bone marrow proteoglycan;Eosinophil granule major basic protein	PRG2	9	9	9	42.8	42.8	42.8	25.205	0	26.281	5930100000	84	-0.606759	1.08062	1.64492	0.54196	-0.152679	-0.575521
	0.984116	0.718682	O43707;F5GXS2;H7C144;K7EJH8;P35609;Q08043;H0YJW3;K7EP19;H0YJ11;F6THM6;A0A087WSZ2;G3V2E8;G3V5M4;G3V2X9	O43707	Alpha-actinin-4	ACTN4	26	26	14	35.9	35.9	20.9	104.85	0	184.56	6145800000	120	0.213664	1.00686	0.413864	-0.496319	0.308964	-0.334299
	0.566471	0.663123	H0YNW5;P33316;A0A0C4DGL3;H0YKC5;H0YMP1	H0YNW5;P33316;A0A0C4DGL3;H0YKC5	Deoxyuridine 5-triphosphate nucleotidohydrolase, mitochondrial	DUT	7	7	3	50.3	50.3	21.6	17.827	0	48.144	4656500000	56	NaN	-0.164715	0.727558	-0.0087719	-0.201582	-0.93475
	1.05981	0.657996	P23526	P23526	Adenosylhomocysteinase	AHCY	14	14	14	36.3	36.3	36.3	47.716	0	126.76	11902000000	135	1.2816	1.92884	2.12834	0.847063	1.20509	1.31264
	0.926855	0.656922	Q5T092;A0A0A0MR06;Q5T091;O15258;Q5T093	Q5T092;A0A0A0MR06;Q5T091;O15258	Protein RER1	RER1	3	3	3	29.7	29.7	29.7	18.388	0	21.638	2511000000	28	-0.333772	0.0587769	-0.549664	-1.19573	-0.667883	NaN
	1.87115	0.651806	Q13263;M0R0K9;M0R3C0	Q13263;M0R0K9	Transcription intermediary factor 1-beta	TRIM28	14	14	14	30.8	30.8	30.8	88.549	0	256.66	9561100000	108	1.44842	1.44136	1.55962	0.71559	1.12805	0.650351
	0.63864	0.634238	P31930	P31930	Cytochrome b-c1 complex subunit 1, mitochondrial	UQCRC1	7	7	7	21	21	21	52.645	0	65.391	2503300000	57	-1.56363	-0.582535	-0.374142	-1.47458	-1.02849	-1.91995
	0.674624	0.598166	Q9HD20;H7C3H2	Q9HD20	Manganese-transporting ATPase 13A1	ATP13A1	13	13	13	14.7	14.7	14.7	132.95	0	62.839	2925700000	63	NaN	-0.364542	-0.0373573	-1.32819	-0.392303	-0.676857
	0.939059	0.597988	P14866;M0QXS5;A0A3B3ITJ4;M0R076;B4DVF8;M0R1W6	P14866;M0QXS5;A0A3B3ITJ4	Heterogeneous nuclear ribonucleoprotein L	HNRNPL	9	9	6	21.6	21.6	14.3	64.132	0	55.972	4229600000	59	0.0432234	0.213797	0.586327	-0.461946	0.171768	-0.66044
	1.00332	0.5933	P42167;G5E972;H0YJH7	P42167;G5E972;H0YJH7	Lamina-associated polypeptide 2, isoforms beta/gamma;Thymopoietin;Thymopentin	TMPO	11	11	5	39	39	15.4	50.67	0	131.45	7521100000	69	0.665097	1.47642	1.01128	0.290674	0.751438	0.330786
	0.716429	0.593047	Q92616	Q92616	Translational activator GCN1	GCN1L1	22	22	22	10.3	10.3	10.3	292.75	0	128.8	3234400000	83	-0.233226	-0.977707	0.0773487	-1.1621	-0.546442	-1.20419
	0.604692	0.567218	P52597;A0A1B0GW42	P52597	Heterogeneous nuclear ribonucleoprotein F;Heterogeneous nuclear ribonucleoprotein F, N-terminally processed	HNRNPF	9	7	7	33.3	26.7	26.7	45.671	0	59.921	2821200000	72	-0.88251	-0.164465	0.455074	-0.641043	-0.560831	-1.09168
	2.04774	0.563212	Q9UBB4;A0A1W2PQD2;B1AHE4;B1AHE3	Q9UBB4;A0A1W2PQD2;B1AHE4	Ataxin-10	ATXN10	7	7	7	20.4	20.4	20.4	53.488	0	63.234	1725000000	36	NaN	-0.428125	-0.674	-1.11991	-1.09301	-1.1299
	0.885521	0.514089	P29350;F5H0N8;F5H5H9;F5GY79;F5H1Z8;F5H1V7;F5H4Z1;F5GXD4;U3KQS1	P29350	Tyrosine-protein phosphatase non-receptor type 6	PTPN6	8	8	8	19.2	19.2	19.2	67.56	0	33.82	4012600000	78	-0.516204	0.124262	0.323788	-0.613724	-0.34844	-0.648256
	1.93017	0.508978	P26641	P26641	Elongation factor 1-gamma	EEF1G	9	9	9	24.3	24.3	24.3	50.118	0	89.984	10650000000	111	1.58075	1.40765	1.27215	1.04831	0.889826	0.795483
	0.313032	0.506125	Q60FE5;P21333;A0A087WWY3;F8WE98;H0Y5F3;H0Y5C6;O75369;Q14315	Q60FE5;P21333;A0A087WWY3	Filamin-A	FLNA	26	26	26	14	14	14	278.22	0	169.29	4467100000	108	-0.289388	0.366364	0.409399	-0.625048	0.843933	-1.25089
	0.651399	0.49726	A0A087X0X3;P52272;M0R019;M0QYQ7;M0R2T0;M0R0Y6;M0R2I7;M0R0N3;M0QZM1;M0QY96;M0QYL3	A0A087X0X3;P52272;M0R019	Heterogeneous nuclear ribonucleoprotein M	HNRNPM	12	12	12	24.1	24.1	24.1	77.569	0	74.956	6971100000	100	0.0290728	0.717432	1.04166	0.0778294	0.408894	-0.190336
	0.550194	0.472722	F5GXX5;P61803;F5H895;A0A0B4J239	F5GXX5;P61803;F5H895;A0A0B4J239	Dolichyl-diphosphooligosaccharide--protein glycosyltransferase subunit DAD1	DAD1	3	3	3	37.6	37.6	37.6	9.5541	0	50.559	3737400000	37	NaN	0.360165	0.469179	0.204777	0.234678	-0.613605
	1.28224	0.468532	P53985;Q5T8R3;Q5T8R5	P53985;Q5T8R3;Q5T8R5	Monocarboxylate transporter 1	SLC16A1	3	3	3	7	7	7	53.944	0	18.112	1743100000	41	-0.966184	-0.973352	-1.01457	-1.77265	-1.39784	-1.18921
	0.35998	0.464392	P15374;A0A087WTB8;Q5TBK7	P15374;A0A087WTB8;Q5TBK7	Ubiquitin carboxyl-terminal hydrolase isozyme L3;Ubiquitin carboxyl-terminal hydrolase	UCHL3	5	5	5	29.6	29.6	29.6	26.182	0	12.086	631990000	37	-2.415	NaN	-1.9666	NaN	-2.22912	-3.08126
	0.959231	0.4576	F8W1R7;G3V1V0;P60660;F8VPF3;J3KND3;G8JLA2;B7Z6Z4;G3V1Y7;F8VZU9;F8W1I5;F8W180;P14649;F8VXL3;H0YI43	F8W1R7;G3V1V0;P60660;F8VPF3;J3KND3;G8JLA2;B7Z6Z4;G3V1Y7	Myosin light polypeptide 6	MYL6	5	5	5	41.4	41.4	41.4	16.29	0	29.563	4486600000	61	0.148623	0.288881	0.474533	-0.396162	0.248415	-0.313015
	0.628392	0.456752	Q9NS69	Q9NS69	Mitochondrial import receptor subunit TOM22 homolog	TOMM22	6	6	6	59.9	59.9	59.9	15.521	0	245.1	77679000000	222	3.65979	4.31834	4.59095	3.43935	4.04546	3.714
	0.344449	0.456649	P05386	P05386	60S acidic ribosomal protein P1	RPLP1	3	3	2	66.7	66.7	51.8	11.514	0	51.945	13381000000	53	2.15889	2.68221	1.32547	1.40442	1.79333	NaN
	0.304905	0.452522	Q16658;C9JFC0;A0A0A0MSB2;C9JPH9	Q16658	Fascin	FSCN1	8	8	8	20.1	20.1	20.1	54.529	0	29.597	3488600000	64	-0.819739	0.00647926	0.714117	-0.648787	-0.322353	NaN
	0.751214	0.434571	A0A087WTP3;Q92945;M0R0I5;M0QYH3;M0QXW7;M0QYG1;M0R0C6;M0R3J3;M0R251;M0R263	A0A087WTP3;Q92945;M0R0I5	Far upstream element-binding protein 2	KHSRP	24	24	22	41.8	41.8	39.7	73.027	0	279.13	25689000000	324	2.38066	2.91969	3.20319	2.35443	2.61172	2.23367
	1.61786	0.419113	B0QYK0;Q01844;H7BY36;A0A0D9SFL3;C9JGE3	B0QYK0;Q01844;H7BY36;A0A0D9SFL3;C9JGE3	RNA-binding protein EWS	EWSR1	2	2	2	6.1	6.1	6.1	64.929	0	31.398	1347100000	35	-1.4093	-1.19009	-1.2329	-1.60409	-1.59362	-1.89191
	0.979088	0.38621	P61160;F5H6T1;A0A1B0GWD0;A0A1B0GWH0	P61160;F5H6T1	Actin-related protein 2	ACTR2	8	8	8	22.3	22.3	22.3	44.76	0	46.95	2701500000	58	-0.64269	-0.299984	NaN	-0.792191	-0.755457	-1.02499
	0.610666	0.382323	Q13085;Q59FY4;O00763;A0A087X0W4;A0A0C4DGT1;S4R3S7;A0A087X2F8;A0A087X126;F8W8T8;H0YGH5;A0A087WVR6;A0A087WWN5;A0A087WYK6	Q13085	Acetyl-CoA carboxylase 1;Biotin carboxylase	ACACA	41	41	41	24	24	24	265.55	0	247.32	19505000000	275	1.34896	1.85697	2.1473	1.55698	1.56001	1.08927
	0.814907	0.368547	Q9NX40;D6RDK6;D6RBN5;D6RG39;D6RIT9;D6RI08;D6RDK1;D6RIV2;D6R9T5;D6R918;D6RBC5;D6RDI5;D6RA54;D6RC55	Q9NX40;D6RDK6;D6RBN5;D6RG39;D6RIT9	OCIA domain-containing protein 1	OCIAD1	7	7	7	24.9	24.9	24.9	27.626	0	34.416	4498400000	53	0.475348	-0.0963364	0.436081	0.00465012	0	-0.295198
	0.785313	0.356993	Q9H1C4;E9PNE5;E9PR93	Q9H1C4;E9PNE5	Protein unc-93 homolog B1	UNC93B1	4	4	4	9.7	9.7	9.7	66.63	0	34.999	1276400000	39	-1.83195	-1.24829	-1.17391	-1.79613	-1.80642	-1.72257
	0.292691	0.35558	Q14566	Q14566	DNA replication licensing factor MCM6	MCM6	16	16	16	22.9	22.9	22.9	92.888	0	79.843	6205000000	84	-0.131171	0.980724	1.25974	-0.113878	0.734739	0.421696
	0.496698	0.349763	Q02790;F5H120;F5H1U3;H0YFG2	Q02790	Peptidyl-prolyl cis-trans isomerase FKBP4;Peptidyl-prolyl cis-trans isomerase FKBP4, N-terminally processed	FKBP4	15	15	15	44.2	44.2	44.2	51.804	0	61.942	5152000000	74	NaN	0.250479	0.840307	0.223772	0.440722	-0.0776024
	0.505396	0.341621	P18206	P18206	Vinculin	VCL	17	17	17	16.7	16.7	16.7	123.8	0	97.66	5070400000	106	NaN	0.30493	0.926701	0.477095	0.297342	0.0481453
	0.772321	0.331655	Q9Y277;E5RJN6;E5RHZ6;E5RFP6;E5RHE1;E5RK27;E5RFL1	Q9Y277;E5RJN6;E5RHZ6;E5RFP6	Voltage-dependent anion-selective channel protein 3	VDAC3	12	12	12	50.5	50.5	50.5	30.658	0	105.24	16307000000	130	2.16215	2.17373	1.8625	1.45406	2.03985	1.70951
	0.337199	0.329148	Q9H3N1;G3V448	Q9H3N1	Thioredoxin-related transmembrane protein 1	TMX1	8	8	8	24.3	24.3	24.3	31.791	0	32.603	6115100000	68	-0.15673	0.813015	1.09426	0.3594	0.422058	-0.0183601
	0.985589	0.328562	P40429;Q8J015;M0QYS1;Q6NVV1;M0QZU1;A0A096LPE0	P40429;Q8J015;M0QYS1;Q6NVV1	60S ribosomal protein L13a;Putative 60S ribosomal protein L13a protein RPL13AP3	RPL13A;RPL13a;RPL13AP3	8	8	8	29.6	29.6	29.6	23.577	0	19.362	6952000000	70	0.690761	0.788023	0.897167	0.470552	0.709995	0.209717
	0.6079	0.325647	P29692;E9PK01;E9PRY8;A0A087X1X7;E9PL12;E9PMW7;E9PI39;E9PQ49;E9PPR1;E9PQZ1;H0YCK7;E9PIZ1;H0YE72;E9PQC9;E9PK06;H0YE58;E9PK72;E9PKK3;E9PJD0;E9PNW6	P29692;E9PK01;E9PRY8;A0A087X1X7;E9PL12;E9PMW7;E9PI39;E9PQ49;E9PPR1;E9PQZ1;H0YCK7;E9PIZ1	Elongation factor 1-delta	EEF1D	7	7	3	33.1	33.1	16.4	31.121	0	99.798	6457700000	75	NaN	0.542015	0.719988	0.471453	0.475342	-0.0307312
	0.454091	0.322537	P04040	P04040	Catalase	CAT	22	22	22	44	44	44	59.755	0	271.73	27282000000	194	2.14247	2.86704	2.98063	2.38084	2.59138	2.05031
	0.219287	0.317673	Q9P0L0;J3QKM9;E5RK64;O95292	Q9P0L0	Vesicle-associated membrane protein-associated protein A	VAPA	10	10	10	36.5	36.5	36.5	27.893	0	70.202	3937700000	118	-1.03086	0.340879	0.0815659	0.12817	-0.514946	-1.17466
	0.344905	0.303688	O15143;C9JEY1;C9K057;A0A1W2PNV4;C9JTT6;C9JBJ7;C9J4Z7;F8VXW2;C9JQM8;C9JFG9;C9J6C8;C9JM51;F8WEB3	O15143;C9JEY1;C9K057;A0A1W2PNV4	Actin-related protein 2/3 complex subunit 1B	ARPC1B	8	8	8	28.8	28.8	28.8	40.949	0	25.18	3227400000	52	-0.919747	-0.421213	0.149418	-0.498661	-0.514988	-1.08896
	0.222677	0.301471	P31939;H7C1S2;C9JLK0;F8WEF0	P31939	Bifunctional purine biosynthesis protein PURH;Phosphoribosylaminoimidazolecarboxamide formyltransferase;IMP cyclohydrolase	ATIC	21	21	21	48.3	48.3	48.3	64.615	0	190.03	5198000000	83	0.507947	0.888428	0.321411	-0.265375	1.27309	-0.19434
	0.551635	0.299165	Q14204;A0A2R8Y706;A0A2R8Y5T0;A0A2R8Y542;A0A2R8Y6H2;A0A2R8YFZ7;A0A2R8Y6I5;A0A2R8YGC7;H0YJ21	Q14204;A0A2R8Y706	Cytoplasmic dynein 1 heavy chain 1	DYNC1H1	24	24	24	6.6	6.6	6.6	532.4	0	103.74	2700100000	78	NaN	-0.0850143	0.0377483	-0.278542	-0.0477676	-0.642084
	0.44672	0.285549	P13667	P13667	Protein disulfide-isomerase A4	PDIA4	13	13	13	27.6	27.6	27.6	72.932	0	38.509	2890600000	70	-0.764045	-0.10334	-0.283697	-0.33947	-0.665537	-1.00272
	0.347599	0.280145	Q9Y490;H0YMT1;A0A1B0GVU7;Q9Y4G6	Q9Y490	Talin-1	TLN1	40	40	40	24.1	24.1	24.1	269.76	0	312.06	13694000000	246	1.14832	1.74029	2.14456	1.54655	1.58295	1.06322
	0.587615	0.272832	P35613;A0A087WUV8;A0A087X2B5;I3L192;R4GN83;R4GMX5;A0A2R8YDZ0	P35613;A0A087WUV8;A0A087X2B5	Basigin	BSG	7	7	7	23.4	23.4	23.4	42.2	0	32.575	2533900000	42	NaN	-0.752205	-0.955732	-0.984993	NaN	-1.26861
	0.456541	0.266582	E9PB90;P52789	E9PB90;P52789	Hexokinase;Hexokinase-2	HK2	10	10	10	11.6	11.6	11.6	98.972	0	25.303	1567400000	31	NaN	-0.969898	-0.837387	NaN	-0.960339	-1.38011
	0.481402	0.256806	P16615;H7C5W9;O14983;A0A0C4DH86;H3BTW4	P16615;H7C5W9	Sarcoplasmic/endoplasmic reticulum calcium ATPase 2	ATP2A2	18	18	12	20.4	20.4	14.5	114.76	0	140.44	15030000000	164	1.76575	1.72455	2.37352	1.50189	1.81528	1.77623
	0.837449	0.251497	Q02878;F8VZ45;U3KQR5;F8VR69;F8VZA3;F8VWR1;F8VU16	Q02878	60S ribosomal protein L6	RPL6	13	13	13	37.8	37.8	37.8	32.728	0	66.345	7081500000	123	NaN	0.478249	0.647732	0.48377	0.207689	0.243019
	0.300205	0.246102	P33993;C9J8M6	P33993	DNA replication licensing factor MCM7	MCM7	14	14	14	24.1	24.1	24.1	81.307	0	67.457	5485400000	97	-0.132386	0.268337	0.7089	-0.361147	0.427944	0.0397472
	0.123544	0.244508	D6RG13;P61247;D6RAT0;D6RB09;E9PFI5;H0Y9Y4;D6R9B6;H0Y8L7;D6RAS7;D6RED7;D6RGE0;D6RI02	D6RG13;P61247;D6RAT0;D6RB09;E9PFI5;H0Y9Y4;D6R9B6;H0Y8L7;D6RAS7	40S ribosomal protein S3a	RPS3A	9	9	9	42.6	42.6	42.6	25.608	0	32.001	3430000000	71	-1.50504	-1.95724	0.305376	-0.998161	-1.18128	-1.71099
	0.143759	0.243816	P05023;M0R116;A0A2R8YEY8;A0A0A0MT26;P13637;B1AKY9;P50993;H0Y7C1;Q5TC01;M0QXF2;P20648;Q5TC02;P54707	P05023	Sodium/potassium-transporting ATPase subunit alpha-1	ATP1A1	20	20	16	24.2	24.2	19.4	112.89	0	316.59	9442700000	149	-0.0917959	1.42401	1.91457	0.692511	1.19138	0.631447
	0.402202	0.242644	P61158;B4DXW1;F8WEW2;F8WE84;F8WDR7;A0A0A0MTI9;H7C4J1;C9IZN3;Q9C0K3;Q9P1U1	P61158;B4DXW1	Actin-related protein 3	ACTR3	14	14	14	45.5	45.5	45.5	47.371	0	90.507	4778600000	74	-0.21498	0.110271	0.464703	-0.381468	0.180187	-0.166656
	0.344198	0.241924	P60866;E5RJX2;E5RIP1;G3XAN0	P60866;E5RJX2;E5RIP1	40S ribosomal protein S20	RPS20	4	4	4	28.6	28.6	28.6	13.373	0	29.655	13155000000	84	0.500606	1.1009	1.27164	0.983377	0.773176	0.39082
	0.486414	0.233849	Q99536;K7ESA3;K7ERT7;K7ENX2;K7EM19;K7EJM4;K7ER81	Q99536	Synaptic vesicle membrane protein VAT-1 homolog	VAT1	10	10	10	31.8	31.8	31.8	41.92	0	71.126	7277700000	79	0.956946	0.755852	0.621424	0.66333	0.788252	0.181093
	0.159752	0.230998	Q9Y3U8;J3QSB5;J3KTD3	Q9Y3U8;J3QSB5	60S ribosomal protein L36	RPL36	6	6	6	34.3	34.3	34.3	12.254	0	36.978	4877200000	89	NaN	-0.632261	0.0650978	-0.20508	-0.111155	-1.2275
	0.415745	0.229306	P23634;P20020;E7ERY9;Q16720;A0A2R8Y4R4;H0Y7S3;A0A2U3U055;A0A2U3TZI3;Q01814	P23634;P20020;E7ERY9;Q16720	Plasma membrane calcium-transporting ATPase 4;Plasma membrane calcium-transporting ATPase 1;Calcium-transporting ATPase;Plasma membrane calcium-transporting ATPase 3	ATP2B4;ATP2B1;ATP2B3	8	8	8	10.4	10.4	10.4	137.92	0	15.401	521460000	31	NaN	-2.71564	-3.00916	-2.94528	-3.23813	NaN
	0.673561	0.225556	Q8NBX0	Q8NBX0	Saccharopine dehydrogenase-like oxidoreductase	SCCPDH	7	7	7	23.8	23.8	23.8	47.151	0	56.818	5279800000	53	0.350633	0.0965595	-0.106958	-0.236986	-0.121033	0.0215855
	0.128888	0.21343	P30050	P30050	60S ribosomal protein L12	RPL12	5	5	5	39.4	39.4	39.4	17.818	0	89.453	2149800000	56	-1.63594	-1.15243	-0.108559	-1.01797	-1.34017	NaN
	0.114179	0.201336	P46776;E9PJD9;E9PLL6;E9PLX7	P46776;E9PJD9;E9PLL6;E9PLX7	60S ribosomal protein L27a	RPL27A	6	6	6	39.2	39.2	39.2	16.561	0	22.747	12207000000	68	0.0528021	1.97924	1.90578	1.17425	1.26495	0.894613
	0.316682	0.188313	Q9Y230;M0R0Y3;X6R2L4;M0R0Z0;M0QXZ7;A0A1W2PS48;M0QXI6	Q9Y230;M0R0Y3	RuvB-like 2	RUVBL2	10	10	10	26.1	26.1	26.1	51.156	0	32.898	2770700000	49	NaN	-0.806826	-0.452759	-0.872538	-0.533548	-1.04823
	0.247749	0.180744	F5H6I7;Q6DD88	F5H6I7;Q6DD88	Atlastin-3	ATL3	2	2	2	5.7	5.7	5.7	58.772	0	46.271	1082200000	29	-1.93706	NaN	-1.56841	NaN	-2.12352	-1.74344
	0.0911509	0.172269	Q9BWD1	Q9BWD1	Acetyl-CoA acetyltransferase, cytosolic	ACAT2	7	7	7	29.5	29.5	29.5	41.35	0	72.311	4639500000	42	1.14152	NaN	0.391773	NaN	1.10293	0.0858307
	0.377029	0.171	P34932;A0A087WYC1;A0A087WTS8	P34932;A0A087WYC1;A0A087WTS8	Heat shock 70 kDa protein 4	HSPA4	17	17	15	25.4	25.4	22.7	94.33	0	111.5	3545300000	82	-0.0820951	-0.154076	-0.133322	-0.537306	-0.0510235	NaN
	0.162721	0.166536	E9PKZ0;P62917;G3V1A1;E9PP36;E9PKU4	E9PKZ0;P62917;G3V1A1	60S ribosomal protein L8	RPL8	3	3	3	13.7	13.7	13.7	22.389	0	21.531	1715100000	46	-1.70575	-1.7724	-0.89871	-1.49352	-1.75746	NaN
	0.321598	0.162782	Q96QK1;I3L4S0;A0A1W2PP10;A0A3B3ITD4	Q96QK1	Vacuolar protein sorting-associated protein 35	VPS35	10	10	10	18.3	18.3	18.3	91.706	0	81.458	2688100000	43	NaN	0.158504	-0.28406	-0.164284	-0.112022	-0.400373
	0.382755	0.161782	Q9UQ80;F8VR77;F8W0A3;H0YIN7;F8VZ69	Q9UQ80;F8VR77	Proliferation-associated protein 2G4	PA2G4	13	13	13	36.5	36.5	36.5	43.786	0	94.485	9322500000	139	0.834729	0.850416	1.23346	0.808929	1.02144	0.602888
	0.15593	0.159434	O95336;M0R261;M0R1L2;M0R0U3	O95336;M0R261;M0R1L2	6-phosphogluconolactonase	PGLS	6	6	6	38	38	38	27.547	0	39.061	2817200000	51	-0.974545	-0.39842	0.249317	-0.826689	-0.401976	-0.373285
	0.21755	0.159362	H0Y8G5;Q14103;H0YA96;D6RAF8;D6RD83;D6RF44;D6RBQ9	H0Y8G5;Q14103;H0YA96;D6RAF8;D6RD83;D6RF44;D6RBQ9	Heterogeneous nuclear ribonucleoprotein D0	HNRNPD	6	6	6	26.5	26.5	26.5	29.667	0	25.114	10809000000	57	0.82936	1.39406	1.50149	1.46698	0.939348	0.840498
	0.382514	0.158083	P06744;A0A2U3TZU2;A0A0A0MTS2;K7EQ48;A0A0J9YXP8;A0A2R8Y6C7;A0A0J9YYH3;A0A0J9YX90;K7EPY4;K7ERC6;K7EP41;K7ENA0;CON__Q3ZBD7;A0A0J9YXM3;K7EIL4;K7ELR7;A0A2R8YF08;K7ERK8;A0A0J9YXH9;A0A0J9YYI8	P06744;A0A2U3TZU2;A0A0A0MTS2;K7EQ48;A0A0J9YXP8;A0A2R8Y6C7;A0A0J9YYH3;A0A0J9YX90	Glucose-6-phosphate isomerase	GPI	16	16	16	37.1	37.1	37.1	63.146	0	260.62	16570000000	162	1.62426	1.944	2.02713	1.72284	1.48661	1.9117
	0.349756	0.154639	C9JJV6;C9JZL8;C9J5M0;C9JC07;Q96S97	C9JJV6;C9JZL8;C9J5M0;C9JC07;Q96S97	Myeloid-associated differentiation marker	MYADM	2	2	2	22.6	22.6	22.6	15.864	0	28.661	6721000000	49	0.974994	0.876411	0.511467	0.681787	0.409445	0.807722
	0.116792	0.132631	P50416;H3BMD2;H3BUJ0;H3BP22;H3BUV7	P50416	Carnitine O-palmitoyltransferase 1, liver isoform	CPT1A	13	13	13	20.8	20.8	20.8	88.367	0	104.16	5663500000	130	-0.398681	0.480392	0.914604	0.222311	0.440506	-0.064394
	0.297054	0.130684	P17987;E7EQR6;F5H282;E7ERF2;F5GZ03;F5GZI8;F5H136;F5H676;F5GYL4;F5H726;F5H7Y1	P17987;E7EQR6;F5H282;E7ERF2	T-complex protein 1 subunit alpha	TCP1	22	22	22	44.8	44.8	44.8	60.343	0	114.36	9671700000	185	0.865413	1.03962	1.07752	0.658804	1.1924	0.739292
	0.480386	0.126402	G3V5Q1;G3V3M6;P27695;A0A0C4DGK8;G3V3C7;G3V5D9;G3V5M0;G3V359;H7C4A8;G3V3Y6	G3V5Q1;G3V3M6;P27695;A0A0C4DGK8;G3V3C7;G3V5D9;G3V5M0;G3V359;H7C4A8	DNA-(apurinic or apyrimidinic site) lyase;DNA-(apurinic or apyrimidinic site) lyase, mitochondrial	APEX1	8	8	8	39.7	39.7	39.7	27.125	0	42.976	2867100000	61	-0.797063	-0.866884	-0.657644	-1.04833	-0.933039	-0.719431
	0.152136	0.12381	P62258;K7EM20;B4DJF2;I3L3T1;K7EIT4;I3L0W5	P62258;K7EM20	14-3-3 protein epsilon	YWHAE	10	8	8	49.4	42.4	42.4	29.174	0	48.679	4620900000	56	NaN	-0.0807896	0.462639	0.0656166	0.358652	-0.222925
	0.270444	0.119395	P07195;A0A3B3IS95;A8MW50;C9J7H8;F5H793;F5H5G7;F5H155;A0A087WUM2;G3XAP5;F5H245;Q6ZMR3;P07864	P07195;A0A3B3IS95;A8MW50;C9J7H8	L-lactate dehydrogenase B chain;L-lactate dehydrogenase	LDHB	18	17	17	50.9	50.9	50.9	36.638	0	184.76	48327000000	237	2.92527	3.34921	3.51563	3.18125	3.1172	3.13347
	0.175778	0.111417	P00491;G3V5M2;G3V393;G3V2H3	P00491;G3V5M2	Purine nucleoside phosphorylase	PNP	11	11	11	47.1	47.1	47.1	32.118	0	59.604	7356800000	72	0.277026	0.78314	0.602312	0.798452	0.377699	0.152075
	0.136306	0.10263	B1AK87;B1AK88	B1AK87;B1AK88		CAPZB	10	10	2	45.8	45.8	5.8	29.295	0	49.317	4210300000	67	-0.287408	-0.467709	-0.161283	NaN	-0.0779381	-0.738255
	0.284076	0.101387	Q14697;F5H6X6;E9PKU7;E9PNH1	Q14697;F5H6X6;E9PKU7	Neutral alpha-glucosidase AB	GANAB	12	12	12	14.8	14.8	14.8	106.87	0	48.992	2193300000	60	NaN	-0.776361	-0.787123	-0.703857	-0.868406	-1.07712
	0.101768	0.100702	Q92556;H7C0N5;C9JIW2;C9IZR8;H7C0S6;H7C3P3;Q5JW01;H0YCM7;Q5JVZ5;Q96JJ3	Q92556	Engulfment and cell motility protein 1	ELMO1	11	11	11	20.8	20.8	20.8	83.829	0	50.521	2490800000	50	-0.968955	-0.767775	-0.802711	NaN	-0.492929	-1.40144
	0.0908242	0.0978994	P22234;E9PBS1;D6RF62	P22234;E9PBS1;D6RF62	Multifunctional protein ADE2;Phosphoribosylaminoimidazole-succinocarboxamide synthase;Phosphoribosylaminoimidazole carboxylase	PAICS	13	13	13	30.4	30.4	30.4	47.079	0	103.81	5997000000	114	-0.412702	0.0410156	0.407721	0.41762	-0.0493717	-0.625912
	0.16356	0.0910769	Q32Q12;P22392;J3KPD9;O60361;F6XY72	Q32Q12;P22392;J3KPD9;O60361	Nucleoside diphosphate kinase;Nucleoside diphosphate kinase B;Putative nucleoside diphosphate kinase	NME1-NME2;NME2;NME2P1	11	11	4	54.5	54.5	16.4	32.642	0	48.647	15758000000	131	1.20484	1.36133	1.23834	1.13315	1.5504	0.847733
	0.287914	0.0870868	P23396;E9PL09;E9PPU1;F2Z2S8;H0YF32;H0YCJ7;H0YEU2;E9PQ96;E9PSF4;E9PJH4;E9PK82;H0YES8;E9PQX2	P23396;E9PL09;E9PPU1;F2Z2S8;H0YF32;H0YCJ7;H0YEU2	40S ribosomal protein S3	RPS3	12	12	12	45.3	45.3	45.3	26.688	0	43.802	4926100000	70	0.117646	NaN	0.336781	0.0107517	0.178764	0.230864
	0.234603	0.086283	Q99714;Q5H928	Q99714;Q5H928	3-hydroxyacyl-CoA dehydrogenase type-2	HSD17B10	10	10	10	61.3	61.3	61.3	26.923	0	108.43	4232300000	80	-0.111396	0.31271	0.0032177	0.000909805	0.0917797	-0.147007
	0.0653127	0.083897	P28066	P28066	Proteasome subunit alpha type-5	PSMA5	3	3	3	18.3	18.3	18.3	26.411	0	30.125	4497100000	31	0.0309954	1.05708	0.240755	0.586363	0.131727	NaN
	0.135394	0.0806214	Q15365	Q15365	Poly(rC)-binding protein 1	PCBP1	8	8	6	36.2	36.2	27.5	37.497	0	86.251	17246000000	125	1.7442	1.97079	1.76314	2.04016	1.85056	1.34554
	0.0602598	0.0785831	P30101	P30101	Protein disulfide-isomerase A3	PDIA3	22	22	17	44.4	44.4	37	56.782	0	136.07	13722000000	208	1.10334	1.39869	2.46685	1.66143	1.84128	1.23042
	0.231599	0.0784572	P38646;A0A3B3ITI4;D6RJI2;D6RA73;H0Y8S0;A0A3B3ITN1;H0YBG6	P38646	Stress-70 protein, mitochondrial	HSPA9	21	21	21	41.8	41.8	41.8	73.68	0	223.25	19525000000	249	2.05124	1.9722	2.12102	1.91866	2.20848	1.78194
	0.147811	0.0731335	H0YN26;P39687;O95626;O43423	H0YN26;P39687	Acidic leucine-rich nuclear phosphoprotein 32 family member A	ANP32A	5	5	5	23.7	23.7	23.7	19.997	0	11.242	3424000000	38	NaN	-0.0259705	-0.167942	-0.00272751	-0.0744209	-0.433121
	0.0775218	0.0713898	P29401;A0A0B4J1R6;E9PFF2;F8W888;F8WAX4	P29401;A0A0B4J1R6;E9PFF2	Transketolase	TKT	21	21	21	42.1	42.1	42.1	67.877	0	177.69	37102000000	250	2.43033	3.322	2.83681	2.92222	3.04786	2.40488
	0.0436265	0.0688575	Q96AE4;E9PEB5;C9JSZ1	Q96AE4;E9PEB5	Far upstream element-binding protein 1	FUBP1	14	12	12	25.6	24.4	24.4	67.56	0	148.17	10183000000	146	0.139895	1.6056	1.82313	1.04765	1.32412	0.990278
	0.0470966	0.059947	P07737;K7EJ44;CON__P02584;I3L3D5	P07737;K7EJ44	Profilin-1	PFN1	13	13	13	91.4	91.4	91.4	15.054	0	88.601	38927000000	160	2.67176	3.36617	3.29053	3.27059	3.56182	2.31621
	0.179694	0.0597029	P11142;E9PKE3;E9PN89;E9PNE6;E9PLF4;E9PQQ4;E9PQK7;E9PK54;E9PPY6;E9PI65;A8K7Q2;E9PN25;P54652;E9PS65;E9PM13	P11142;E9PKE3;E9PN89;E9PNE6;E9PLF4;E9PQQ4;E9PQK7;E9PK54	Heat shock cognate 71 kDa protein	HSPA8	26	25	22	44.4	44.4	40.4	70.897	0	276.31	87392000000	408	4.16701	4.39746	4.18221	4.29458	4.28796	3.98503
	0.0812834	0.0578718	B5MDF5;P62826;J3KQE5;F5H018;H0YFC6;B4DV51;A0A087X0W0	B5MDF5;P62826;J3KQE5;F5H018;H0YFC6	GTP-binding nuclear protein Ran	RAN	10	10	10	39.9	39.9	39.9	26.224	0	38.921	7777000000	61	0.393825	1.07506	1.00155	0.759798	0.992018	0.545006
	0.140537	0.0576703	P55060	P55060	Exportin-2	CSE1L	12	12	12	16.2	16.2	16.2	110.42	0	34.858	3115600000	62	-0.624415	-0.411781	-0.690943	-0.449825	-0.574451	-0.875874
	0.0720645	0.0565691	Q00325	Q00325	Phosphate carrier protein, mitochondrial	SLC25A3	10	10	2	24.3	24.3	3.3	40.094	0	33.284	13918000000	83	1.32459	1.96305	2.1866	1.7521	1.61287	1.93956
	0.544017	0.0551491	Q9NSE4	Q9NSE4	Isoleucine--tRNA ligase, mitochondrial	IARS2	3	3	3	3.6	3.6	3.6	113.79	0	8.6341	461740000	17	NaN	-2.51796	-2.45349	-2.56139	-2.52035	NaN
	0.0779446	0.0496403	Q9Y265;E7ETR0;H7C4G5;J3QLR1;H7C4I3	Q9Y265;E7ETR0	RuvB-like 1	RUVBL1	11	11	11	33.1	33.1	33.1	50.227	0	57.386	3945200000	53	NaN	0.0390778	-0.0387554	-0.160217	0.281778	-0.269999
	0.0382723	0.0428534	Q9BSJ8;F8VZB1	Q9BSJ8	Extended synaptotagmin-1	ESYT1	13	13	13	15.9	15.9	15.9	122.85	0	78.184	5525200000	84	NaN	0.0370274	0.802914	0.13677	0.741407	0.253174
	0.0169573	0.0412003	A0A087WVQ6;Q00610;J3KS13;A0A087WX41;P53675;J3QL20;J3KSQ2	A0A087WVQ6;Q00610	Clathrin heavy chain;Clathrin heavy chain 1	CLTC	21	21	21	16.9	16.9	16.9	192.06	0	112.21	3848000000	91	-0.904231	-0.0423012	0.21497	-0.870853	1.16988	-1.15419
	0.0375323	0.0379527	Q01469;I6L8B7;A8MUU1	Q01469;I6L8B7	Fatty acid-binding protein, epidermal	FABP5	8	8	8	69.6	69.6	69.6	15.164	0	73.95	4942200000	72	-0.520604	0.279787	0.160091	-0.399469	0.389587	-0.184702
	0.0432982	0.0364765	P40925;B9A041;C9JF79;C9JRL4;B8ZZ51	P40925;B9A041;C9JF79;C9JRL4	Malate dehydrogenase, cytoplasmic;Malate dehydrogenase	MDH1	7	7	7	26.9	26.9	26.9	36.426	0	44.747	10687000000	71	NaN	1.10745	1.81433	1.45932	1.2772	1.53672
	0.037078	0.0300608	P04899;P63096;P09471;A0A3B3ITM0;A0A1W2PRE1;A0A087WZE5;H0Y7F4;A0A1W2PP38;H3BTM2;A2A2R6;A0A3B3IUA8;Q5JWE9;H0Y7E8;A0A1W2PRJ7;A0A1W2PS82;Q5JWD1;A0A087WTB6;A0A1W2PQK2;P11488;A8MTJ3;P19087;P38405	P04899	Guanine nucleotide-binding protein G(i) subunit alpha-2	GNAI2	11	11	7	40.6	40.6	27.9	40.45	0	106.75	6975000000	98	0.544457	1.05067	0.497158	0.859762	0.894714	0.247629
	0.0191664	0.0256809	P06748;E5RGW4;E5RI98	P06748	Nucleophosmin	NPM1	8	8	8	40.5	40.5	40.5	32.575	0	228.09	37466000000	121	2.32715	2.5637	2.80094	2.08574	3.38626	2.14275
	0.0189763	0.0249249	Q8NBS9	Q8NBS9	Thioredoxin domain-containing protein 5	TXNDC5	11	11	11	31	31	31	47.628	0	36.63	2971500000	65	-1.48168	-0.569443	-0.178968	-0.769669	-0.412903	-1.1223
	0.00750888	0.0207162	P22102;C9JZG2;C9JKQ7;C9JBJ1;C9JTV6;F8WD69;A0A140TA71	P22102	Trifunctional purine biosynthetic protein adenosine-3;Phosphoribosylamine--glycine ligase;Phosphoribosylformylglycinamidine cyclo-ligase;Phosphoribosylglycinamide formyltransferase	GART	12	12	12	16.9	16.9	16.9	107.77	0	64.081	2113700000	46	-1.61166	NaN	-0.0233269	-1.15348	-0.522934	NaN
	0.00871615	0.011277	P05455;E9PGX9;E9PFL9;E7ERC4	P05455	Lupus La protein	SSB	5	5	5	13.7	13.7	13.7	46.836	0	24.052	2226400000	56	-1.4774	NaN	-0.467093	-1.17943	-0.714542	-1.05659
	0.0117502	0.0111208	Q9P258	Q9P258	Protein RCC2	RCC2	13	13	13	29.9	29.9	29.9	56.084	0	53.782	4012300000	102	NaN	-0.164093	-0.056921	0.211365	-0.000556946	-0.575691
	0.00947069	0.0104837	Q13423;E9PCX7;D6RAI5;D6RHU2;H0Y8P5;D6RCR6	Q13423;E9PCX7	NAD(P) transhydrogenase, mitochondrial	NNT	15	15	15	17.2	17.2	17.2	113.89	0	74.435	6948000000	109	NaN	0.688309	0.905252	0.86657	1.20775	0.284569
	0.00999368	0.00913191	E9PGT1;Q15631;H7C1D4;A0A0J9YVW2	E9PGT1;Q15631;H7C1D4	Translin	TSN	7	7	7	36.3	36.3	36.3	25.572	0	67.954	5382000000	57	0.131818	NaN	0.619169	0.0143547	0.476288	0.608442
	0.013615	0.00781663	P05164;J3QSF7	P05164	Myeloperoxidase;Myeloperoxidase;89 kDa myeloperoxidase;84 kDa myeloperoxidase;Myeloperoxidase light chain;Myeloperoxidase heavy chain	MPO	52	52	48	66.4	66.4	62.3	83.868	0	323.31	1320700000000	2324	7.79298	7.84745	7.83761	7.46325	8.10895	7.88239
	0.000205312	0.000188828	P14324;A0A087X1D8;A0A087X090;A0A087WVN4;A0A087WTP2	P14324;A0A087X1D8;A0A087X090;A0A087WVN4	Farnesyl pyrophosphate synthase	FDPS	6	6	6	17.2	17.2	17.2	48.275	0	22.496	10585000000	54	NaN	1.05542	1.4665	1.10163	1.64696	1.03372
	0.0328153	-0.0119912	P30041	P30041	Peroxiredoxin-6	PRDX6	11	11	11	48.7	48.7	48.7	25.035	0	117.9	10144000000	95	1.04211	1.0161	1.17178	1.11716	1.26951	0.879286
	0.0129606	-0.0132985	Q9Y5Y5;E9PLS4;E9PP98;E9PMM3;E9PMS3;E9PQW0	Q9Y5Y5;E9PLS4;E9PP98;E9PMM3	Peroxisomal membrane protein PEX16	PEX16	4	4	4	14.3	14.3	14.3	38.628	0	9.9875	377050000	29	-3.43581	NaN	-3.31513	NaN	-3.04824	-3.67612
	0.0123047	-0.0136627	P36578;H3BM89;H3BU31;H3BTP7	P36578;H3BM89	60S ribosomal protein L4	RPL4	18	18	18	46.1	46.1	46.1	47.697	0	124.92	19410000000	196	1.54035	1.30058	2.36675	1.54313	2.09487	1.61067
	0.0248356	-0.0143798	P21796;C9JI87	P21796;C9JI87	Voltage-dependent anion-selective channel protein 1	VDAC1	22	22	22	80.2	80.2	80.2	30.772	0	323.31	275900000000	562	5.97779	6.10049	5.67061	5.65664	6.15334	5.98206
	0.0221657	-0.0245652	H0Y2W2;Q5T9A4;Q5T2N8;J3QSF3;Q5SV16	H0Y2W2;Q5T9A4	ATPase family AAA domain-containing protein 3B	ATAD3A;ATAD3B	10	10	2	19.4	19.4	3	64.243	0	62.059	3780700000	58	-0.408504	0.180075	NaN	-0.47793	0.296627	-0.0876446
	0.0359891	-0.043526	P49327;A0A0U1RQF0;A0A0U1RRG3;A0A1B0GTR5;J3KTF0	P49327;A0A0U1RQF0	Fatty acid synthase;[Acyl-carrier-protein] S-acetyltransferase;[Acyl-carrier-protein] S-malonyltransferase;3-oxoacyl-[acyl-carrier-protein] synthase;3-oxoacyl-[acyl-carrier-protein] reductase;3-hydroxyacyl-[acyl-carrier-protein] dehydratase;Enoyl-[acyl-carrier-protein] reductase;Oleoyl-[acyl-carrier-protein] hydrolase	FASN	38	38	38	20.6	20.6	20.6	273.42	0	323.31	13044000000	221	1.03795	1.41344	1.72055	1.11716	2.15024	1.03513
	0.0394292	-0.0449177	P51991;H7C1J8	P51991	Heterogeneous nuclear ribonucleoprotein A3	HNRNPA3	8	8	8	20.9	20.9	20.9	39.594	0	66.912	3507700000	98	-0.893901	-0.133518	0.0283127	0.00056839	-0.0523281	-0.812593
	0.15019	-0.0468721	D3DSM0;P05107;J3KNI6;E5RIG7;E5RK25;E7EVZ9;E5RHE6;E5RK54;E5RHT0;E5RFI0;E5RIE4;A8MVG7	D3DSM0;P05107	Integrin beta;Integrin beta-2	ITGB2	17	17	17	30.8	30.8	30.8	78.354	0	202.04	8233500000	126	0.8781	0.805113	0.801849	0.671412	1.06426	0.890005
	0.0760062	-0.0530087	Q12906;K7EQR9;K7EKJ9;K7ELV3;Q96SI9	Q12906	Interleukin enhancer-binding factor 3	ILF3	14	14	14	20.1	20.1	20.1	95.337	0	63.558	2990400000	81	-1.17276	-0.422474	-0.905464	-0.608519	-0.749861	-0.983297
	0.251306	-0.0679326	P20618	P20618	Proteasome subunit beta type-1	PSMB1	6	6	6	33.6	33.6	33.6	26.489	0	35.378	2252200000	40	-0.598723	-0.531582	NaN	NaN	-0.404919	-0.589521
	0.171341	-0.0739306	O96008;K7EJ57;K7EKG4	O96008;K7EJ57	Mitochondrial import receptor subunit TOM40 homolog	TOMM40	4	4	4	19.9	19.9	19.9	37.893	0	59.621	1750400000	51	-1.91436	NaN	-1.7319	-1.83678	-1.5278	-1.88302
	0.369654	-0.0789436	P11021	P11021	78 kDa glucose-regulated protein	HSPA5	28	28	27	46.3	46.3	46.3	72.332	0	224.69	38824000000	307	2.82633	2.97735	2.80674	2.92309	3.08347	2.8407
	0.116202	-0.0834665	P50990;H7C4C8;H7C2U0	P50990	T-complex protein 1 subunit theta	CCT8	22	22	22	48	48	48	59.62	0	114.74	20014000000	166	1.50669	2.33707	2.20115	2.00784	2.14892	2.13854
	0.0879101	-0.0855939	P02786;G3V0E5;H7C3V5;F8WBE5	P02786;G3V0E5	Transferrin receptor protein 1;Transferrin receptor protein 1, serum form	TFRC	27	27	27	40.7	40.7	40.7	84.87	0	133.96	33326000000	206	2.39459	3.08635	2.8693	3.1062	3.18816	2.31266
	0.150492	-0.0871967	P30086	P30086	Phosphatidylethanolamine-binding protein 1;Hippocampal cholinergic neurostimulating peptide	PEBP1	5	5	5	40.1	40.1	40.1	21.057	0	128.25	1329100000	25	-0.736562	-1.10108	-0.82815	-1.15302	-0.519133	-0.732044
	0.120137	-0.0894365	F8W914;Q9NQC3;H7C106;A0A0U1RQR6	F8W914;Q9NQC3;H7C106;A0A0U1RQR6	Reticulon;Reticulon-4	RTN4	6	6	6	28.7	28.7	28.7	37.144	0	48.179	10861000000	75	1.02526	1.00797	1.00513	1.36735	1.37984	0.559486
	0.110525	-0.0965513	P53396;K7ESG8	P53396	ATP-citrate synthase	ACLY	17	17	17	19.6	19.6	19.6	120.84	0	131.61	4953700000	99	NaN	-0.0283394	0.136753	-0.0122051	0.613543	-0.149063
	0.133573	-0.0976184	H0YFD6;P40939;A0A2R8Y4F5;A0A2R8YG21;A0A2R8Y688	H0YFD6;P40939;A0A2R8Y4F5	Trifunctional enzyme subunit alpha, mitochondrial;Long-chain enoyl-CoA hydratase;Long chain 3-hydroxyacyl-CoA dehydrogenase	HADHA	28	28	28	43.3	43.3	43.3	86.371	0	323.31	25455000000	220	2.50254	2.07238	2.63784	2.54762	2.83768	2.1203
	0.132028	-0.098059	Q14974;J3KTM9;J3QR48;J3QKQ5	Q14974;J3KTM9	Importin subunit beta-1	KPNB1	14	14	14	21.1	21.1	21.1	97.169	0	130.16	14291000000	166	1.43847	1.58344	1.09681	1.31945	1.9267	1.16675
	0.0419796	-0.103931	A0A087X2I1;P62333;H0YJC0;H0YJS8;H0YJX2;H0YJE9;H0YJT1	A0A087X2I1;P62333;H0YJC0;H0YJS8	26S protease regulatory subunit 10B	PSMC6	7	7	7	23.1	23.1	23.1	45.796	0	50.653	1193400000	33	NaN	-2.21757	-0.629608	NaN	-1.33965	-1.29966
	0.0677936	-0.105425	P62854;Q5JNZ5	P62854;Q5JNZ5	40S ribosomal protein S26;Putative 40S ribosomal protein S26-like 1	RPS26;RPS26P11	4	4	4	37.4	37.4	37.4	13.015	0	13.347	3230100000	49	NaN	-1.1563	-0.407389	-0.949858	0.0192013	-1.09859
	0.0886463	-0.110004	Q9Y617	Q9Y617	Phosphoserine aminotransferase	PSAT1	12	12	12	36.5	36.5	36.5	40.422	0	45.713	3769700000	57	-1.255	-0.367397	0.163521	-0.230042	-0.216686	-0.682138
	0.0444662	-0.110481	H0YN14;Q8TEX9;H0YLV0;H0YL92;H0YMR4;H0YK93;H0YKG5;H0YN07	H0YN14;Q8TEX9	Importin-4	IPO4	11	11	11	14.8	14.8	14.8	101.49	0	46.708	2614700000	58	-0.344028	NaN	-1.24098	NaN	-0.0208549	-1.34319
	0.250358	-0.120655	Q96RQ3;E9PHF7;E9PG35;F5GYT8;G5E9X5;F8WDI3	Q96RQ3;E9PHF7;E9PG35;F5GYT8;G5E9X5	Methylcrotonoyl-CoA carboxylase subunit alpha, mitochondrial	MCCC1	24	24	24	40.4	40.4	40.4	80.472	0	323.31	60100000000	337	2.98589	3.56886	3.04646	3.32681	3.39991	3.23647
	0.0636067	-0.127415	P46940;A0A0J9YXZ5;H0YLE8;A0A087WWP1	P46940;A0A0J9YXZ5;H0YLE8	Ras GTPase-activating-like protein IQGAP1	IQGAP1	18	18	18	12.3	12.3	12.3	189.25	0	102.2	2302100000	65	NaN	-0.701468	-0.648129	NaN	0.107212	-1.20198
	0.159854	-0.127756	Q5VTE0;P68104;A0A087WVQ9;A0A087WV01;A0A2U3TZH3;Q05639;A0A2R8Y488;Q5JR01;A0A2R8Y660;A6PW80;A0A2R8YDN5	Q5VTE0;P68104;A0A087WVQ9;A0A087WV01;A0A2U3TZH3;Q05639	Putative elongation factor 1-alpha-like 3;Elongation factor 1-alpha 1;Elongation factor 1-alpha;Elongation factor 1-alpha 2	EEF1A1P5;EEF1A1;EEF1A2	16	16	16	54.5	54.5	54.5	50.184	0	206.98	148070000000	417	3.99775	4.71932	4.60302	4.72076	4.81104	4.17155
	0.183028	-0.128231	P04843;B7Z4L4;F8WF32	P04843;B7Z4L4	Dolichyl-diphosphooligosaccharide--protein glycosyltransferase subunit 1	RPN1	24	24	24	45.3	45.3	45.3	68.569	0	251.06	16652000000	154	1.25191	2.0695	1.66282	1.57409	2.0064	1.78843
	0.129365	-0.128989	B4DY09;Q12905;X6R6Z1;A0A0A0MRL0	B4DY09;Q12905;X6R6Z1	Interleukin enhancer-binding factor 2	ILF2	6	6	6	23.9	23.9	23.9	38.91	0	40.604	6183700000	64	0.484529	0.814968	NaN	0.343105	1.24329	0.749813
	0.0841246	-0.129982	P63000;J3KSC4;J3QLK0;P60763	P63000	Ras-related C3 botulinum toxin substrate 1	RAC1	7	7	4	34.9	34.9	19.3	21.45	0	25.208	11079000000	69	1.02991	1.35744	1.57087	1.75179	2.16731	0.429064
	0.139769	-0.138686	P31943;E9PCY7;G8JLB6;E5RGV0;D6RBM0;D6RIU0;D6RIT2;E7EQJ0;D6RFM3;D6RIH9;D6RJ04;D6RAM1;D6RDU3;D6R9T0;E7EN40;H0YB39;D6R9D3;D6RDL0;E5RGH4;H0YBG7;H0YBD7;D6RF17;P55795;H0YAQ2;E5RJ94	P31943;E9PCY7;G8JLB6;E5RGV0;D6RBM0;D6RIU0;D6RIT2;E7EQJ0;D6RFM3;D6RIH9;D6RJ04;D6RAM1;D6RDU3;D6R9T0	Heterogeneous nuclear ribonucleoprotein H;Heterogeneous nuclear ribonucleoprotein H, N-terminally processed	HNRNPH1	9	9	7	26.1	26.1	20	49.229	0	202.92	12403000000	128	0.812303	1.67741	1.64773	1.41451	1.96345	1.17554
	0.118262	-0.147228	O95197;B7Z4M1;F5H891;F5GWG7;F5H617	O95197	Reticulon-3	RTN3	3	3	3	5	5	5	112.61	0	41.871	10055000000	51	NaN	1.23837	0.949694	0.842445	1.64008	NaN
	0.266842	-0.151095	P63244;J3KPE3;D6RHH4;D6R9L0;H0Y8W2;D6RAC2;D6R9Z1;D6RFX4;H0YAF8;H0YAM7;D6REE5;D6RBD0;D6RFZ9;D6RAU2;E9PD14;H0Y8R5;D6RGK8;D6R909;D6RF23;D6RHJ5;H0Y9P0;D6RDI0	P63244;J3KPE3;D6RHH4;D6R9L0;H0Y8W2;D6RAC2;D6R9Z1;D6RFX4;H0YAF8;H0YAM7;D6REE5;D6RBD0;D6RFZ9	Guanine nucleotide-binding protein subunit beta-2-like 1;Guanine nucleotide-binding protein subunit beta-2-like 1, N-terminally processed	GNB2L1	14	14	14	52.1	52.1	52.1	35.076	0	103.74	8588100000	117	0.512023	1.00747	1.0458	0.860701	1.30067	0.857208
	0.203579	-0.152839	A0A087WT44;P30519;I3L159;I3L1F5;I3L276;I3L4P8;A0A1B0GXH0;I3L463;I3L1Y2	A0A087WT44;P30519;I3L159;I3L1F5	Heme oxygenase 2	HMOX2	16	16	16	46.8	46.8	46.8	41.669	0	145.04	19731000000	166	1.28787	2.12863	1.8869	1.71884	2.20591	1.83716
	0.15527	-0.163079	P27348;E9PG15	P27348;E9PG15	14-3-3 protein theta	YWHAQ	12	8	8	49.4	38.4	38.4	27.764	0	73.822	1648100000	56	-1.21609	-1.87158	-1.10044	-0.846426	-1.00413	-1.84831
	0.171166	-0.167665	Q01518;Q5T0R1;Q5T0R9;Q5T0R7;Q5T0R6;Q5T0R5;Q5T0R4;Q5T0R3;Q5T0R2;Q5T0S3;Q5T0R8;B7Z385;A0A087X0J3;A0A087WZ15;E9PDI2;P40123	Q01518	Adenylyl cyclase-associated protein 1	CAP1	20	20	20	46.7	46.7	46.7	51.901	0	323.31	15275000000	193	1.18042	1.70997	1.98282	1.96552	2.17715	1.23354
	0.408954	-0.19518	P62753;A2A3R5;A2A3R7	P62753;A2A3R5	40S ribosomal protein S6	RPS6	9	9	9	32.9	32.9	32.9	28.68	0	27.984	5364700000	51	NaN	0.304302	-0.0540924	NaN	0.325523	0.315046
	0.183932	-0.198014	P42704;A0A0C4DG06;B8ZZ38;C9JCA9	P42704	Leucine-rich PPR motif-containing protein, mitochondrial	LRPPRC	40	40	40	32.9	32.9	32.9	157.9	0	287.68	27205000000	338	1.71551	2.26073	3.0677	2.67125	2.65917	2.30755
	0.111258	-0.206618	P22626;A0A087WUI2	P22626;A0A087WUI2	Heterogeneous nuclear ribonucleoproteins A2/B1	HNRNPA2B1	13	13	13	35.7	35.7	35.7	37.429	0	135	10625000000	169	-0.0413828	1.40381	1.63985	1.86076	1.33698	0.424385
	0.557117	-0.207198	P45880;A0A0A0MR02;Q5JSD2;Q5JSD1;A2A3S1	P45880;A0A0A0MR02;Q5JSD2;Q5JSD1	Voltage-dependent anion-selective channel protein 2	VDAC2	18	18	18	67.3	67.3	67.3	31.566	0	323.31	217280000000	619	5.50005	5.55644	5.17692	5.39504	5.68283	5.77713
	0.288993	-0.210721	F5H500;F5H7Y6;P62834;P61224;F5GYH7;F5H077;F5GWU8;F5H491;F5H0B7;F5H6R7;F5H004;F5H4H0;A0A075B6Q0;F5GYB5;F5GX62;E7ESV4;F8WBC0;A6NIZ1	F5H500;F5H7Y6;P62834;P61224;F5GYH7;F5H077;F5GWU8;F5H491;F5H0B7;F5H6R7;F5H004;F5H4H0;A0A075B6Q0;F5GYB5;F5GX62;E7ESV4	Ras-related protein Rap-1A;Ras-related protein Rap-1b	RAP1B;RAP1A	3	3	3	21.8	21.8	21.8	11.395	0	13.157	1179200000	31	-1.75915	-1.20978	-1.34525	-1.48205	-0.972635	NaN
	0.525532	-0.217053	P46977;A0A0C4DH80;E9PN73;E9PI32	P46977	Dolichyl-diphosphooligosaccharide--protein glycosyltransferase subunit STT3A	STT3A	8	8	7	10.1	10.1	9.1	80.529	0	20.215	3397700000	59	-0.657289	-0.529438	-0.64468	-0.661451	-0.0589886	-0.459806
	0.215436	-0.217143	Q14739;C9JXK0	Q14739	Lamin-B receptor	LBR	6	6	6	9.9	9.9	9.9	70.702	0	37.463	3927700000	52	NaN	-0.807505	0.158207	-0.176941	-0.230921	0.0853443
	0.101727	-0.22273	A0A3B3ITT5;P47914	A0A3B3ITT5;P47914	60S ribosomal protein L29	RPL29	5	5	5	22.2	22.2	22.2	18.512	0	11.074	11752000000	65	-0.634185	-0.368685	1.57112	1.12333	0.225946	-0.112835
	0.113734	-0.222849	P07900;G3V2J8;Q14568;Q58FF6;Q58FG0	P07900	Heat shock protein HSP 90-alpha	HSP90AA1	24	14	14	36.2	25.3	25.3	84.659	0	153.65	25757000000	128	0.942674	2.67839	3.11866	2.94118	2.39436	2.07273
	0.410746	-0.226589	P68363;C9JDS9	P68363	Tubulin alpha-1B chain	TUBA1B	17	17	0	48.3	48.3	0	50.151	0	322.31	87560000000	297	4.09601	4.01058	3.89042	3.86592	4.64435	4.16651
	0.321043	-0.237783	O60664;K7EL96;K7ERZ3;K7ER39	O60664;K7EL96;K7ERZ3	Perilipin-3	PLIN3	8	8	8	28.6	28.6	28.6	47.074	0	86.885	2129500000	53	-1.24566	-1.17591	-0.791958	-1.14263	-0.524155	NaN
	0.195798	-0.240801	Q7Z2K6;E7ER77;A0A0C4DGF0	Q7Z2K6;E7ER77	Endoplasmic reticulum metallopeptidase 1	ERMP1	6	6	6	6.2	6.2	6.2	100.23	0	24.988	1078200000	37	NaN	-2.06074	-1.54482	-1.20899	-1.91496	NaN
	0.692266	-0.244183	P04075;J3KPS3;H3BQN4;H3BPS8;H3BUH7;H3BR04;H3BMQ8;H3BU78;H3BR68;A0A087WXX2;A0A3B3IS80;P05062	P04075;J3KPS3;H3BQN4;H3BPS8;H3BUH7	Fructose-bisphosphate aldolase A;Fructose-bisphosphate aldolase	ALDOA	31	31	27	86.3	86.3	74.7	39.42	0	323.31	163470000000	501	4.61057	4.7262	4.93148	5.09095	5.16664	4.7432
	0.252021	-0.246137	P63104;E7EX29;B0AZS6;B7Z2E6;H0YB80;E7ESK7;E5RGE1;E5RIR4;E9PD24;E7EVZ2	P63104;E7EX29;B0AZS6;B7Z2E6;H0YB80	14-3-3 protein zeta/delta	YWHAZ	14	14	10	53.5	53.5	42.4	27.745	0	234.13	17329000000	144	1.37864	1.7621	2.13244	1.68168	2.64488	1.68503
	0.130251	-0.253958	P15880;H0YEN5;E9PMM9;I3L404;E9PPT0;E9PM36;E9PQD7	P15880;H0YEN5;E9PMM9;I3L404;E9PPT0;E9PM36;E9PQD7	40S ribosomal protein S2	RPS2	7	7	7	27	27	27	31.324	0	19.903	1209000000	45	NaN	-2.60969	-1.13338	-1.41815	-1.16249	-2.27209
	0.369081	-0.258421	E7ETZ4;Q9Y6E2;Q75MG1;B5MCH7;E9PFD4;B5MCE7;E7EMS9;E9PFE3;C9JF98;F8WDX8	E7ETZ4;Q9Y6E2;Q75MG1;B5MCH7;E9PFD4;B5MCE7	Basic leucine zipper and W2 domain-containing protein 2	BZW2	9	9	9	25	25	25	46.913	0	43.164	2872500000	49	NaN	-0.525112	-0.49906	-0.68646	0.0156307	-0.0901661
	0.327845	-0.268753	P61978;Q5T6W2;S4R359;S4R457	P61978;Q5T6W2	Heterogeneous nuclear ribonucleoprotein K	HNRNPK	15	15	15	38.4	38.4	38.4	50.976	0	112.42	12389000000	157	0.711499	1.28357	1.65647	1.60321	1.75013	1.10445
	0.417413	-0.275201	P48735;H0YL11	P48735	Isocitrate dehydrogenase [NADP], mitochondrial	IDH2	10	10	9	25.2	25.2	25.2	50.909	0	46.675	7334900000	111	-0.150178	0.287159	0.78837	0.582197	0.710443	0.458315
	0.341763	-0.276258	P11169;Q8TDB8	P11169;Q8TDB8	Solute carrier family 2, facilitated glucose transporter member 3;Solute carrier family 2, facilitated glucose transporter member 14	SLC2A3;SLC2A14	5	5	5	11.7	11.7	11.7	53.924	0	33.553	4355600000	45	NaN	-0.450474	0.0547676	0.340057	0.217035	-0.321877
	0.30157	-0.28427	P62241;Q5JR95	P62241;Q5JR95	40S ribosomal protein S8	RPS8	9	9	9	45.2	45.2	45.2	24.205	0	222.07	11501000000	116	0.38359	0.857584	1.52757	1.44454	0.827948	1.34907
	0.430341	-0.294174	P23284	P23284	Peptidyl-prolyl cis-trans isomerase B	PPIB	7	7	7	38	38	38	23.742	0	18.61	6598000000	70	0.411325	0.273661	0.00728798	0.599617	0.945896	0.0292816
	0.473686	-0.296979	P62937;F8WE65;C9J5S7;E5RIZ5;P0DN26;A0A0H2UH34;A0A0B4J2A2;A0A075B767;A0A075B759;Q9Y536;F5H284;P0DN37	P62937;F8WE65;C9J5S7	Peptidyl-prolyl cis-trans isomerase A;Peptidyl-prolyl cis-trans isomerase A, N-terminally processed;Peptidyl-prolyl cis-trans isomerase	PPIA	13	13	13	71.5	71.5	71.5	18.012	0	169.25	29213000000	241	1.61108	1.81267	1.87341	1.54434	2.35763	2.28613
	0.493181	-0.297596	P52209;K7EM49;K7EMN2;K7EPF6;K7ELN9	P52209;K7EM49;K7EMN2;K7EPF6	6-phosphogluconate dehydrogenase, decarboxylating	PGD	15	15	15	36.9	36.9	36.9	53.139	0	92.416	6477700000	93	0.00367069	0.351683	0.74169	0.510172	0.971718	0.50794
	0.647644	-0.303008	P08238;Q58FF7;Q58FF8	P08238	Heat shock protein HSP 90-beta	HSP90AB1	29	29	17	40.9	40.9	29.8	83.263	0	323.31	155460000000	474	4.46515	4.9451	5.04188	5.07722	5.33512	4.94881
	0.672715	-0.308123	P28838;H0Y9Q1;H0Y983	P28838;H0Y9Q1	Cytosol aminopeptidase	LAP3	8	8	8	22.9	22.9	22.9	56.166	0	108.83	2603900000	45	-0.604552	NaN	-0.535675	-0.317221	0.0207176	-0.489468
	0.252635	-0.312404	P26373;J3QSB4;H3BTH3;H3BUK8;J3KS98	P26373;J3QSB4	60S ribosomal protein L13	RPL13	12	12	12	47.4	47.4	47.4	24.261	0	159.18	13580000000	160	-0.186727	0.731443	1.20034	1.37661	0.429575	0.876089
	0.185287	-0.317125	F8W6I7;P09651;F8VTQ5;F8W646;H0YH80;F8VZ49;Q32P51;F8VYN5;A0A2R8Y4L2	F8W6I7;P09651;F8VTQ5;F8W646;H0YH80	Heterogeneous nuclear ribonucleoprotein A1;Heterogeneous nuclear ribonucleoprotein A1, N-terminally processed	HNRNPA1	10	10	10	27.4	27.4	27.4	33.155	0	42.688	5861800000	129	-0.67435	-0.130363	0.803268	1.20616	0.22957	-0.485796
	0.964567	-0.323656	P11586;F5H2F4;V9GYY3	P11586;F5H2F4	C-1-tetrahydrofolate synthase, cytoplasmic;Methylenetetrahydrofolate dehydrogenase;Methenyltetrahydrofolate cyclohydrolase;Formyltetrahydrofolate synthetase;C-1-tetrahydrofolate synthase, cytoplasmic, N-terminally processed	MTHFD1	20	20	20	23.9	23.9	23.9	101.56	0	61.853	4397500000	94	-0.483375	-0.266691	-0.339403	-0.145819	0.244839	-0.217522
	0.799391	-0.32437	P48449;A0A0G2JQD0;C9J315;A0A0G2JS81	P48449;A0A0G2JQD0;C9J315	Lanosterol synthase	LSS	12	12	12	18.4	18.4	18.4	83.308	0	27.306	2386700000	49	-1.16706	-1.03568	NaN	-1.03467	-0.633427	-0.662903
	0.767979	-0.327545	P40926;G3XAL0	P40926;G3XAL0	Malate dehydrogenase, mitochondrial;Malate dehydrogenase	MDH2	17	17	17	61.8	61.8	61.8	35.503	0	167.18	36792000000	269	2.32774	2.54731	2.68628	2.84623	3.13694	2.5608
	0.449169	-0.333918	P62851	P62851	40S ribosomal protein S25	RPS25	3	3	3	24	24	24	13.742	0	14.395	8359500000	41	NaN	0.691742	0.289566	1.20645	0.772064	0.495199
	0.583531	-0.339669	P62913;Q5VVC8	P62913;Q5VVC8	60S ribosomal protein L11	RPL11	4	4	4	21.3	21.3	21.3	20.252	0	26.239	7500000000	51	0.216458	0.600163	0.205448	0.834698	0.969028	0.237349
	0.358996	-0.344116	O15173	O15173	Membrane-associated progesterone receptor component 2	PGRMC2	4	4	4	16.1	16.1	16.1	23.818	0	29.13	4604400000	36	-0.419078	-0.661835	NaN	-0.532797	0.140116	NaN
	0.243446	-0.344348	P37268;E9PNM1;A0A1W2PQ47;E9PJG4;E9PS69;E9PQ90;E9PNJ2;E9PSH1	P37268;E9PNM1;A0A1W2PQ47;E9PJG4	Squalene synthase	FDFT1	12	12	12	33.3	33.3	33.3	48.115	0	162.24	11154000000	82	0.559131	0.14304	1.91893	1.32477	1.41883	0.910547
	0.637235	-0.346023	Q15084	Q15084	Protein disulfide-isomerase A6	PDIA6	12	12	12	34.8	34.8	34.8	48.121	0	148.84	16312000000	112	1.5544	1.23898	1.47871	1.51995	2.22052	1.56969
	0.26977	-0.352015	P10412	P10412	Histone H1.4	HIST1H1E	19	4	3	39.7	16	9.6	21.865	0	28.855	13465000000	76	1.05588	-0.147682	0.9615	0.866507	0.428162	1.63108
	1.30416	-0.354681	P54577;A0A0C4DGZ5	P54577;A0A0C4DGZ5	Tyrosine--tRNA ligase, cytoplasmic;Tyrosine--tRNA ligase, cytoplasmic, N-terminally processed;Tyrosine--tRNA ligase	YARS	19	19	19	37.1	37.1	37.1	59.143	0	66.139	4439200000	86	-0.360152	-0.452034	-0.563864	0.0572357	-0.0474949	-0.321749
	0.285041	-0.359713	P25398	P25398	40S ribosomal protein S12	RPS12	7	7	7	70.5	70.5	70.5	14.515	0	73.783	6539100000	77	0.311206	0.39419	NaN	0.109446	1.41867	0.609118
	2.2268	-0.372263	P34897;H0YIZ0;G3V2Y4;G3V5L0;G3V4W5;G3V241;G3V3Y8;G3V4T0;G3V4X0;G3V2W0;G3V2E4;G3V540	P34897;H0YIZ0;G3V2Y4	Serine hydroxymethyltransferase, mitochondrial;Serine hydroxymethyltransferase	SHMT2	11	11	11	23.8	23.8	23.8	55.992	0	75.72	8847600000	99	0.600532	0.543688	0.724789	0.962078	1.08386	0.939857
	0.311168	-0.38775	H0YHA7;J3QQ67;Q07020;G3V203;F8VUA6;F8VYV2;A0A075B7A0	H0YHA7;J3QQ67;Q07020;G3V203;F8VUA6;F8VYV2;A0A075B7A0	60S ribosomal protein L18	RPL18	8	8	8	47.3	47.3	47.3	18.863	0	61.463	19096000000	116	NaN	1.55078	1.83192	2.80416	1.86598	1.56716
	0.212049	-0.389569	F8VWS0;P05388;G3V210;F8VU65;Q8NHW5;F8VQY6;F8VPE8;F8VRK7;F8VS58;F8VW21;F8VZS0;F8W1K8;F8VWV4	F8VWS0;P05388;G3V210;F8VU65;Q8NHW5;F8VQY6;F8VPE8;F8VRK7	60S acidic ribosomal protein P0;60S acidic ribosomal protein P0-like	RPLP0;RPLP0P6	7	7	7	36.3	36.3	36.3	30.456	0	75.103	5376500000	58	0.435889	0.302776	-0.156172	NaN	1.46128	-0.293808
	0.75857	-0.390499	A0A1X7SBZ2;A0A1W2PQ51;Q92841;A0A0U1RQJ0	A0A1X7SBZ2;A0A1W2PQ51;Q92841	Probable ATP-dependent RNA helicase DDX17	DDX17	13	13	9	20.9	20.9	14.4	80.253	0	70.325	4061700000	72	-0.413156	-0.239498	NaN	-0.103346	0.231689	NaN
	1.28082	-0.391984	B9A067;Q16891;C9J406;H7C463;A0A087WYS0;D6RAW4	B9A067;Q16891;C9J406;H7C463	MICOS complex subunit MIC60	IMMT	18	18	18	30.5	30.5	30.5	78.973	0	97.16	10095000000	111	0.713634	0.908215	1.06882	1.35811	1.41725	1.09126
	0.304113	-0.398134	A0A1X7SBS1;A0A1W2PPS1;Q00839;A0A1W2PP35;A0A1W2PQL0;A0A1W2PP34;A0A1W2PPL4;A0A1W2PPH7;Q5RI18;A0A1W2PRZ7;A0A1W2PQ74;A0A1W2PQD4;A0A1W2PPE9;A0A1W2PP22	A0A1X7SBS1;A0A1W2PPS1;Q00839;A0A1W2PP35;A0A1W2PQL0;A0A1W2PP34;A0A1W2PPL4;A0A1W2PPH7;Q5RI18;A0A1W2PRZ7;A0A1W2PQ74;A0A1W2PQD4	Heterogeneous nuclear ribonucleoprotein U	HNRNPU	16	16	16	25.3	25.3	25.3	81.794	0	110.26	10738000000	130	-0.149989	0.644413	1.61271	1.31288	1.19074	0.797915
	0.625441	-0.414301	P15144;H0YKT6;H0YLZ8	P15144	Aminopeptidase N	ANPEP	11	11	11	14.3	14.3	14.3	109.54	0	31.955	1545300000	42	NaN	-1.34373	-1.39803	-1.2032	-0.709965	NaN
	0.232001	-0.4192	P30153;B3KQV6;E9PH38;C9J9C1	P30153;B3KQV6;E9PH38	Serine/threonine-protein phosphatase 2A 65 kDa regulatory subunit A alpha isoform	PPP2R1A	6	6	6	12.9	12.9	12.9	65.308	0	19.554	3104800000	40	NaN	0.0729561	-1.04917	NaN	0.263245	-0.401054
	1.16799	-0.422067	P60709;A0A2R8Y793;G5E9R0;E7EVS6;A0A2R8YGF8;C9JUM1;C9JZR7;C9JTX5;A0A2R8YFE2;A0A2R8YEA7;Q562R1;P0CG38;Q9BYX7;P0CG39;F8WCH0	P60709;A0A2R8Y793	Actin, cytoplasmic 1;Actin, cytoplasmic 1, N-terminally processed	ACTB	26	26	2	72.3	72.3	7.2	41.736	0	323.31	557580000000	1236	6.342	6.3793	6.20017	6.78506	6.97579	6.42681
	0.63438	-0.436358	P00338;F5GXY2;F5GYU2;F5GXH2;F5H5J4;F5H6W8;F5GZQ4;F5H8H6;F5GXC7;F5GWW2;F5GXU1	P00338;F5GXY2;F5GYU2	L-lactate dehydrogenase A chain	LDHA	21	21	20	65.4	65.4	61.7	36.688	0	323.31	53106000000	231	2.67243	3.30674	3.32798	3.32477	3.98529	3.30618
	0.380713	-0.438644	P60842;J3KT12;J3KTB5;J3QS69;J3KSZ0;J3QLN6;J3QR64;J3QL43;J3KTN0;J3QKZ9;J3KS25;J3KT04;J3KS93;E7EMV8;J3KSN7;J3QL52	P60842;J3KT12;J3KTB5;J3QS69;J3KSZ0	Eukaryotic initiation factor 4A-I	EIF4A1	11	11	7	35.2	35.2	22.2	46.153	0	100.16	4957700000	80	NaN	-0.642168	0.299658	-0.171175	0.645512	0.327831
	0.220584	-0.445457	M0R0F0;M0R0R2;P46782;M0QZN2	M0R0F0;M0R0R2;P46782;M0QZN2	40S ribosomal protein S5;40S ribosomal protein S5, N-terminally processed	RPS5	7	7	7	32.5	32.5	32.5	22.391	0	118.22	11757000000	61	-0.0928888	1.37198	1.85796	NaN	1.6499	1.33238
	0.688856	-0.448747	Q09666	Q09666	Neuroblast differentiation-associated protein AHNAK	AHNAK	29	29	29	13.2	13.2	13.2	629.09	0	74.712	4833600000	101	-0.644023	0.0332451	-0.353882	0.415663	0.27599	-0.310072
	0.36616	-0.454629	P16403;Q02539;P22492;P16401	P16403	Histone H1.2	HIST1H1C	20	20	5	45.5	45.5	15	21.364	0	81.838	93803000000	333	2.545	3.43517	4.25603	4.17686	3.65572	3.76751
	0.664172	-0.455688	P26583;D6R9A6	P26583;D6R9A6	High mobility group protein B2	HMGB2	11	11	9	35.9	35.9	24.9	24.033	0	37.221	2308500000	101	NaN	-1.75873	-1.27211	-0.710014	-1.18284	-1.28635
	0.782529	-0.459847	P24752;E9PRQ6;H0YEL7	P24752	Acetyl-CoA acetyltransferase, mitochondrial	ACAT1	12	12	12	38.9	38.9	38.9	45.199	0	236.65	4812600000	92	-0.148002	-0.179565	-0.566061	-0.285585	0.512024	0.259474
	0.761686	-0.46138	P11166	P11166	Solute carrier family 2, facilitated glucose transporter member 1	SLC2A1	3	3	3	5.9	5.9	5.9	54.083	0	28.32	1046500000	42	-1.89224	NaN	-2.34356	-1.4909	-1.517	-1.96166
	1.05155	-0.472686	P13489;E9PMJ3;E9PLZ3;E9PIM9;H0YCR7;E9PIK5;E9PMN0;E9PMA9	P13489	Ribonuclease inhibitor	RNH1	11	11	11	34.9	34.9	34.9	49.973	0	235.11	6717900000	79	0.28202	0.470354	-0.0252151	0.779982	0.943539	0.421696
	0.704877	-0.476361	P49368;B4DUR8;E9PRC8;Q5SZX6;E9PQ35;E9PM09;Q5SZW8;Q5SZX9	P49368;B4DUR8	T-complex protein 1 subunit gamma	CCT3	18	18	18	38.3	38.3	38.3	60.533	0	109.99	12104000000	121	0.451077	0.998629	1.31267	1.20058	1.7527	1.23818
	0.435506	-0.477776	P14625;Q96GW1;A0A1W2PRR1;F8W026;H0YIV0;Q58FF3	P14625	Endoplasmin	HSP90B1	22	20	20	30.8	29	29	92.468	0	142.6	20888000000	153	0.961995	1.74403	2.56887	2.21102	2.37728	2.11993
	0.277118	-0.478524	D6R9P3;D6RD18;D6RBZ0;Q99729	D6R9P3;D6RD18;D6RBZ0;Q99729	Heterogeneous nuclear ribonucleoprotein A/B	HNRNPAB	4	4	4	15	15	15	30.302	0	18.162	2478200000	40	-2.48457	-1.1325	-0.247515	-0.453445	-0.705614	-1.26995
	0.76562	-0.49924	P55072;C9JUP7;C9IZA5	P55072	Transitional endoplasmic reticulum ATPase	VCP	18	18	18	30.3	30.3	30.3	89.321	0	235.39	9248700000	126	0.496678	0.723885	0.732258	1.09122	1.67939	0.679926
	0.765342	-0.501844	P22314;Q5JRR6;Q5JRR9;Q5JRS0;Q5JRS1;Q5JRS3;Q5JRS2	P22314	Ubiquitin-like modifier-activating enzyme 1	UBA1	17	17	17	20.4	20.4	20.4	117.85	0	281.79	20921000000	176	1.54094	1.70444	1.78284	1.82303	2.75974	1.95099
	0.636305	-0.512905	Q9Y6C9	Q9Y6C9	Mitochondrial carrier homolog 2	MTCH2	7	7	2	35.6	35.6	9.2	33.331	0	87.022	14826000000	74	1.11556	1.82694	0.987137	1.77949	2.28066	1.40821
	0.8258	-0.526067	P13639	P13639	Elongation factor 2	EEF2	26	26	25	36.9	36.9	35.8	95.337	0	159.83	29494000000	236	1.8955	2.33154	2.52909	2.68425	3.21204	2.43805
	1.26859	-0.526743	P09972;A8MVZ9;J3KSV6;J3QKP5;C9J8F3;J3QKK1;K7EKH5	P09972;A8MVZ9;J3KSV6;J3QKP5;C9J8F3	Fructose-bisphosphate aldolase C;Fructose-bisphosphate aldolase	ALDOC	15	11	11	48.1	36.5	36.5	39.455	0	189.55	11076000000	118	0.230859	0.427761	0.371826	1.03263	1.07847	0.49958
	0.93071	-0.550136	P07237;H7BZ94;H0Y3Z3;I3L398;I3L312;I3L4M2;I3NI03;I3L0S0;I3L3U6;I3L3P5;I3L1Y5;I3L514	P07237;H7BZ94;H0Y3Z3	Protein disulfide-isomerase	P4HB	31	31	31	62.2	62.2	62.2	57.116	0	323.31	83129000000	481	3.71439	3.66586	4.0337	3.99719	4.83882	4.22836
	1.83986	-0.551296	P00558;P07205	P00558	Phosphoglycerate kinase 1	PGK1	29	29	29	73.1	73.1	73.1	44.614	0	323.31	103810000000	474	3.75883	3.7672	4.03996	4.26375	4.5898	4.36633
	1.07396	-0.588386	P04406;E7EUT5;O14556	P04406;E7EUT5	Glyceraldehyde-3-phosphate dehydrogenase	GAPDH	17	17	17	59.7	59.7	59.7	36.053	0	304.75	73148000000	260	3.2456	3.86006	3.26449	4.17805	4.23082	3.72644
	1.63555	-0.588843	P78527;F5GX40	P78527	DNA-dependent protein kinase catalytic subunit	PRKDC	79	79	79	22	22	22	469.08	0	323.31	37143000000	496	2.51852	2.89711	2.65594	3.0409	3.44024	3.35695
	0.657365	-0.590271	Q86UX7;F5H1C6;H0YFT5;F5H3I6	Q86UX7	Fermitin family homolog 3	FERMT3	10	10	10	24.1	24.1	24.1	75.952	0	41.707	2871800000	50	NaN	-1.40248	-0.600119	-0.547348	-0.0463467	-0.639399
	0.624673	-0.591375	P31146;H3BRY3;H3BTU6;H3BRJ0;H3BNA2;H3BU76;H3BSL1	P31146;H3BRY3	Coronin-1A;Coronin	CORO1A	18	18	18	34.3	34.3	34.3	51.026	0	74.338	14379000000	149	0.430896	1.04107	1.54871	1.93382	1.81328	1.0477
	1.04002	-0.596003	P37837;F2Z393;E9PM01;E9PKI8	P37837;F2Z393	Transaldolase	TALDO1	14	14	14	40.1	40.1	40.1	37.54	0	58.391	27686000000	172	1.57001	2.31667	1.97601	2.58729	2.80847	2.25495
	0.497882	-0.598467	E9PR30;P62861	E9PR30;P62861	40S ribosomal protein S30	FAU	3	3	3	12.2	12.2	12.2	10.905	0	11.186	10397000000	44	1.10877	NaN	0.353733	NaN	1.0784	1.58104
	0.484746	-0.600186	O00410;H0Y8C6;E7ETV3;E7EQT5;E7EV12;E7EX05;H0Y3V4;C9JMV5;E7EWK4;C9JZD8;E7ETV8;C9JXE0;E7ESZ1;E7ESA1;C9JQT6;C9JZ53;C9J875;O60518	O00410;H0Y8C6	Importin-5	IPO5	27	27	27	30.5	30.5	30.5	123.63	0	217.66	8250200000	144	-0.575641	0.400246	0.772011	0.565638	1.50297	0.328571
	0.944472	-0.604242	Q99832;F8WAM2;F8WBP8;A0A0D9SG95	Q99832	T-complex protein 1 subunit eta	CCT7	20	20	20	46.4	46.4	46.4	59.366	0	161.62	9301500000	124	-0.0613737	0.932503	0.525637	1.00833	1.22801	0.973158
	1.04026	-0.633848	P23528;G3V1A4;E9PP50;E9PK25;E9PLJ3;E9PS23;E9PQB7;Q9Y281	P23528;G3V1A4;E9PP50;E9PK25;E9PLJ3;E9PS23;E9PQB7	Cofilin-1	CFL1	10	10	10	62.7	62.7	62.7	18.502	0	120.51	25913000000	160	1.7372	2.11683	1.89254	2.52789	3.01723	2.10299
	0.997184	-0.637684	P60174;U3KPZ0;U3KQF3;U3KPS5	P60174	Triosephosphate isomerase	TPI1	15	15	15	67.8	67.8	67.8	30.791	0	303.88	56922000000	313	2.85398	2.70963	2.95685	3.05901	4.03782	3.33669
	0.611027	-0.650069	Q29RF7	Q29RF7	Sister chromatid cohesion protein PDS5 homolog A	PDS5A	7	7	7	7.4	7.4	7.4	150.83	0	17.701	1132400000	32	-2.61492	-1.84269	NaN	NaN	-1.47779	-1.67968
	1.03229	-0.65684	Q93084	Q93084	Sarcoplasmic/endoplasmic reticulum calcium ATPase 3	ATP2A3	18	12	12	23.3	17.4	17.4	113.98	0	33.216	5258500000	75	-0.355668	-0.799654	0.0872841	0.338171	0.546997	0.0173149
	0.484511	-0.658528	Q96AG4;I3L223	Q96AG4	Leucine-rich repeat-containing protein 59	LRRC59	9	9	9	32.2	32.2	32.2	34.93	0	74.065	10648000000	90	-0.338729	0.923304	0.902672	0.886061	1.97544	0.601326
	0.669522	-0.658748	P31946;Q4VY20;Q4VY19;A0A0J9YWE8;A0A0J9YWZ2	P31946	14-3-3 protein beta/alpha;14-3-3 protein beta/alpha, N-terminally processed	YWHAB	12	8	6	48.4	37.4	30.9	28.082	0	91.224	3504600000	76	-1.34067	-1.54408	-0.147783	-0.49547	-0.165062	-0.395756
	1.09904	-0.665646	Q96G03;E9PD70;E7ENQ8	Q96G03	Phosphoglucomutase-2	PGM2	9	9	9	18.6	18.6	18.6	68.283	0	20.504	3176700000	65	NaN	-1.06087	-0.651409	-0.261829	0.112095	-0.421753
	1.02745	-0.668717	Q8TEM1	Q8TEM1	Nuclear pore membrane glycoprotein 210	NUP210	9	9	9	6.6	6.6	6.6	205.11	0	33.916	3606700000	52	-0.869119	-0.746508	-0.159208	-0.285864	0.451891	0.0652905
	0.893815	-0.669222	Q99497;K7ELW0;K7EN27	Q99497;K7ELW0;K7EN27	Protein deglycase DJ-1	PARK7	8	8	8	52.4	52.4	52.4	19.891	0	37.71	10595000000	77	0.689013	0.622278	NaN	1.37556	1.72543	0.873615
	0.739892	-0.679829	P25705;K7EK77;K7ENJ4;K7ERX7;K7EJP1;K7EQH4;K7ESA0	P25705;K7EK77	ATP synthase subunit alpha, mitochondrial	ATP5A1	18	18	18	35.3	35.3	35.3	59.75	0	205.9	12146000000	124	0.441619	1.42116	0.65498	1.41328	2.08099	1.06297
	1.10051	-0.698288	Q3KNR6;P50502;H7C3I1;F6VDH7;Q8IZP2;Q8NFI4;F8WAQ7	Q3KNR6;P50502;H7C3I1;F6VDH7;Q8IZP2;Q8NFI4	Hsc70-interacting protein;Putative protein FAM10A4;Putative protein FAM10A5	ST13;ST13P4;ST13P5	4	4	4	23.2	23.2	23.2	23.911	0	35.388	3299700000	46	-1.02146	-0.668333	NaN	-0.259109	NaN	-0.0341053
+	2.27538	-0.700369	P08133;E5RK69;E7EMC6;E5RJF5;E5RK63;E5RFF0;H0YC77;E5RI05;E5RIU8;E5RJR0	P08133;E5RK69;E7EMC6	Annexin A6;Annexin	ANXA6	20	20	20	31.8	31.8	31.8	75.872	0	128.79	12296000000	135	0.628076	0.673594	1.01276	1.40592	1.47186	1.53775
+	2.88542	-0.73748	C9J9K3;A0A0C4DG17;P08865;F8WD59	C9J9K3;A0A0C4DG17;P08865;F8WD59	40S ribosomal protein SA	RPSA	8	8	8	42.6	42.6	42.6	29.404	0	97.87	7187500000	49	0.0847044	NaN	0.14237	0.801517	0.941635	0.8099
	1.61921	-0.746346	A0A087WWU8;Q5HYB6;D6R904;Q5VU61;D6RFM2;K7ERG3;K7ENT6;A0A2R8YH90;A0A2R8YEU4;A0A2R8YE05;K7EP68;H0YKP3;H0YK48;Q5TCU8;CON__Q3SX28;Q5TCU3;A0A0S2Z4G6;A7XZE4;B7Z596;H0YKJ4;H7BYY1;P07951;H0YKX5;F5H7S3;Q6ZN40;H0YL80;H0YNC7;P09493;A0A2R8YHD2;K7EPV9;K7EMU5	A0A087WWU8;Q5HYB6;D6R904;Q5VU61		TPM3;DKFZp686J1372	18	18	10	54.6	54.6	19.4	26.42	0	124.5	13684000000	159	0.652284	1.15701	1.20238	1.5723	1.71102	1.9674
	0.822828	-0.74849	A0A024R4M0;P46781;B5MCT8;C9JM19;F2Z3C0;A8MXK4	A0A024R4M0;P46781;B5MCT8;C9JM19	40S ribosomal protein S9	RPS9	9	9	9	36.1	36.1	36.1	22.591	0	20.757	4697500000	73	-0.904023	-0.0906639	-0.487492	0.034235	0.939882	-0.210827
	1.26137	-0.75447	A0A0U1RRM4;P26599;A6NLN1;A0A0D9SF20;K7EKJ7;K7EK45;A0A087WUW5;K7ES59;K7ELW5;X6R242;A0A087WU68;O95758	A0A0U1RRM4;P26599;A6NLN1;A0A0D9SF20	Polypyrimidine tract-binding protein 1	PTBP1	9	9	9	18.9	18.9	18.9	62.463	0	61.344	2682800000	42	-1.00269	NaN	-1.21532	-0.505014	-0.204058	NaN
	1.172	-0.769642	F8WCF6;P59998;F8WDD7;A0A0A6YYG9;H7C0A3;F8WE39;R4GN08;F8WDW3	F8WCF6;P59998;F8WDD7;A0A0A6YYG9;H7C0A3	Actin-related protein 2/3 complex subunit 4	ARPC4-TTLL3;ARPC4	6	6	6	32.6	32.6	32.6	21.058	0	35.758	7649200000	69	-0.0302706	0.232962	NaN	0.621563	1.26227	0.729132
	0.982978	-0.776666	Q92598;A0A0A0MSM0;R4GN69;Q5TBM3	Q92598;A0A0A0MSM0	Heat shock protein 105 kDa	HSPH1	15	13	12	20.9	18.3	16.7	96.864	0	80.698	3232900000	78	-1.58092	-1.00319	-0.656395	-0.23431	0.0975342	-0.773729
	0.618323	-0.777654	A0A3B3IU45;P33991;A0A3B3ITP6;A0A3B3IT92;A0A3B3IS57;E5RG31;A0A3B3IRR8	A0A3B3IU45;P33991;A0A3B3ITP6;A0A3B3IT92;A0A3B3IS57;E5RG31	DNA replication licensing factor MCM4	MCM4	13	13	13	22.9	22.9	22.9	91.19	0	56.316	4453600000	62	-1.00492	NaN	0.0540524	0.800474	0.265802	-0.159616
	1.1696	-0.79092	P06576;H0YH81;F8W079;F8W0P7;H0YI37	P06576;H0YH81;F8W079	ATP synthase subunit beta, mitochondrial;ATP synthase subunit beta	ATP5B	13	13	13	35	35	35	56.559	0	52.71	7537400000	83	0.209241	0.105339	0.0387115	0.671555	1.53098	0.523512
	1.39121	-0.79242	P27824;H0Y9Q7;D6RGY2;D6RAU8;D6RB85;D6RDP7;D6RFL1;D6RAQ8;H0Y9H1;D6RHJ3;D6RD16	P27824	Calnexin	CANX	15	15	15	29.1	29.1	29.1	67.567	0	72.054	9519000000	109	0.105718	0.148947	NaN	0.75543	1.27333	0.730497
+	2.18265	-0.804069	P62424;Q5T8U2;Q5T8U3	P62424;Q5T8U2;Q5T8U3	60S ribosomal protein L7a	RPL7A	12	12	12	38	38	38	29.995	0	69.003	24524000000	123	1.64485	1.11943	1.39606	2.14642	2.17459	2.25153
	1.50702	-0.824111	P19338;H7BY16	P19338;H7BY16	Nucleolin	NCL	15	15	15	27.3	27.3	27.3	76.613	0	160.86	11889000000	117	0.261872	0.62163	1.12239	1.54371	1.41132	1.52319
	0.603452	-0.828429	P12236;P12235;V9GYG0	P12236;P12235	ADP/ATP translocase 3;ADP/ATP translocase 3, N-terminally processed;ADP/ATP translocase 1	SLC25A6;SLC25A4	13	13	6	50	50	30.5	32.866	0	129.29	9782500000	104	-0.653659	-0.0678463	0.963531	0.506977	1.69575	0.524588
	1.46352	-0.834682	P13796;Q5TBN3;A0A0A0MSQ0;P13797;Q5TBN5;U3KQI3;Q14651;C9JAM8	P13796	Plastin-2	LCP1	34	34	34	66.8	66.8	66.8	70.288	0	323.31	68501000000	431	3.11692	3.38049	3.0619	3.89124	4.49655	3.67556
	0.605842	-0.865368	Q06830;A0A0A0MSI0;A0A0A0MRQ5;P32119	Q06830;A0A0A0MSI0	Peroxiredoxin-1	PRDX1	14	14	14	61.8	61.8	61.8	22.11	0	93.442	21303000000	155	0.526673	1.88639	2.56948	2.68485	2.80631	2.08748
+	2.63934	-0.904364	P78371;F5GWF6;F8VQ14	P78371;F5GWF6;F8VQ14	T-complex protein 1 subunit beta	CCT2	20	20	20	51	51	51	57.488	0	191.28	13773000000	123	1.07095	1.11068	0.88549	1.70511	2.04187	2.03324
	1.04521	-0.931022	D3YTB1;F8W727;P62910;D3YTI8	D3YTB1;F8W727;P62910	60S ribosomal protein L32	RPL32	12	12	12	56.4	56.4	56.4	15.616	0	90.168	13677000000	144	-0.144319	0.704508	0.434708	1.93206	0.961233	0.894669
	1.24517	-0.931581	I3L3P7;P62244;I3L246;H3BV27;H3BT37;I3L303;H3BVC7	I3L3P7;P62244;I3L246;H3BV27;H3BT37;I3L303	40S ribosomal protein S15a	RPS15A	6	6	3	47	47	30	11.477	0	18.493	5636300000	66	NaN	-0.273636	-0.605099	0.341402	0.924007	0.211231
+	4.04815	-0.935419	B7Z645;H0YAA0	B7Z645		SYNCRIP	13	13	1	24.6	24.6	2.2	52.046	0	101.54	10755000000	72	0.714622	0.557074	0.53566	1.51013	1.56368	1.5398
	1.01085	-0.937771	Q86VP6;A0A0C4DGH5;H0YH27;F5H6I6;A0A3B3ISC4;F8WBB8;O75155	Q86VP6;A0A0C4DGH5	Cullin-associated NEDD8-dissociated protein 1	CAND1	15	15	15	14.1	14.1	14.1	136.37	0	82.07	4398300000	72	-1.32054	-0.671398	-0.0622101	0.19578	0.694166	-0.130779
	1.1979	-0.940863	P12268;H0Y4R1;E7ETK5	P12268;H0Y4R1	Inosine-5-monophosphate dehydrogenase 2	IMPDH2	11	11	11	27.4	27.4	27.4	55.804	0	48.75	7266400000	122	0.148393	NaN	-0.676708	0.744421	0.777536	0.508158
	1.47787	-0.971368	Q15366;H3BRU6;F8VZX2;F8VXH9;F8W0G4;F8W1G6;J3QT27;E9PFP8;P57721;H3BSS4;F8VRH0;F8VTZ0;H3BND9	Q15366;H3BRU6;F8VZX2;F8VXH9;F8W0G4	Poly(rC)-binding protein 2	PCBP2	7	5	5	29.6	21.1	21.1	38.58	0	16.62	5716600000	50	NaN	0.188749	-0.0120506	0.908201	1.21123	NaN
	1.36418	-0.975515	A0A286YF22;O43175;A0A2C9F2M7;A0A286YFA2;A0A286YFL2;A0A286YFM8;A0A286YER3;A0A286YFC8;A0A286YFB2;A0A286YF78;A0A286YF34;A0A286YFF3;A0A286YFK5;A0A286YFE1	A0A286YF22;O43175;A0A2C9F2M7;A0A286YFA2;A0A286YFL2;A0A286YFM8	D-3-phosphoglycerate dehydrogenase	PHGDH	16	16	16	33.5	33.5	33.5	55.938	0	154.35	35951000000	185	1.73127	2.18576	2.83025	3.11016	3.42329	3.14039
	1.63007	-0.978148	P11940;A0A087WTT1;E7EQV3;E7ERJ7;H0YAR2;Q9H361;E5RJB9;H0YB86;H0YAP2;E5RH24;E5RGH3;H0YBN4;Q4VXU2;H0YEQ8;B1ANR1;H0YAS7;H0YAS6;H0YB75;H0YC10;E5RHG7;E5RGC4;H0YCC8;E5RFD8;Q5JQF8;Q96DU9	P11940;A0A087WTT1;E7EQV3;E7ERJ7;H0YAR2	Polyadenylate-binding protein 1;Polyadenylate-binding protein	PABPC1	13	13	10	22.5	22.5	16.7	70.67	0	41.84	5732300000	90	0.107146	-0.605844	-0.708834	0.468172	0.76889	0.489851
	1.13958	-0.980576	Q13011;M0R248;M0QZW4	Q13011;M0R248	Delta(3,5)-Delta(2,4)-dienoyl-CoA isomerase, mitochondrial	ECH1	8	8	7	25	25	22.6	35.816	0	159.34	2867000000	41	-1.4419	-0.650402	NaN	-0.315666	0.233559	-0.114618
	1.11055	-0.990873	F5GZS6;J3KPF3;P08195;H0YFS2;F5GZI0;F5GZR9;H0YFX4	F5GZS6;J3KPF3;P08195	4F2 cell-surface antigen heavy chain	SLC3A2	10	10	7	22.9	22.9	17.2	64.872	0	74.142	4680600000	75	NaN	-0.681843	-0.333714	0.14131	1.0218	0.286175
	0.829467	-0.997715	A0A1B0GW44;A0A1B0GV23;A0A1B0GVD5;A0A1B0GWE8;P07339;H7C469;A0A1B0GVP3;A0A1B0GU92;A0A1B0GU03;H7C1V0;C9JH19;F8W787;F8WD96;A0A1B0GVF1	A0A1B0GW44;A0A1B0GV23;A0A1B0GVD5;A0A1B0GWE8;P07339;H7C469;A0A1B0GVP3;A0A1B0GU92;A0A1B0GU03;H7C1V0;C9JH19	Cathepsin D;Cathepsin D light chain;Cathepsin D heavy chain	CTSD	7	7	7	24.2	24.2	24.2	43.688	0	96.426	7371000000	55	0.102304	-0.00647926	0.633202	NaN	1.84091	0.640533
+	4.28879	-1.00183	O14818;H0Y586;A0A087WYS6;Q8TAA3	O14818;H0Y586;A0A087WYS6;Q8TAA3	Proteasome subunit alpha type-7;Proteasome subunit alpha type-7-like	PSMA7;PSMA8	6	6	6	31	31	31	27.887	0	73.018	5693000000	60	-0.379565	NaN	-0.381813	0.589085	0.663731	0.610603
+	2.6239	-1.01652	P06733;A0A2R8Y6G6;K7EM90;A0A2R8YEM5;A0A2R8Y879;K7ERS8;A0A2R8YEG5;A0A2R8Y798;P09104;E5RI09;E5RG95;K7EPM1;K7EKN2;E5RGZ4;F5H0C8;A0A2R8Y6I8;F5H1C3	P06733;A0A2R8Y6G6	Alpha-enolase	ENO1	33	33	30	72.6	72.6	64.1	47.168	0	323.31	197930000000	751	4.45199	4.40637	4.37479	5.38689	5.69954	5.19627
+	2.77805	-1.02187	Q12931;I3L0K7;I3L239;I3L2D5	Q12931;I3L0K7	Heat shock protein 75 kDa, mitochondrial	TRAP1	11	11	11	21.9	21.9	21.9	80.109	0	65.027	5870100000	73	-0.159587	-0.367254	-0.575748	0.680159	0.748566	0.5343
+	2.16099	-1.02288	P35637;H3BPE7;A0A075B7D9	P35637;H3BPE7	RNA-binding protein FUS	FUS	3	3	2	7.6	7.6	7.6	53.425	0	19.916	3241300000	62	-1.63262	-1.18575	-1.03267	-0.315382	-0.0903778	-0.376627
	1.33123	-1.04153	P33992;B1AHB1;B1AHB2;B1AHA9	P33992;B1AHB1	DNA replication licensing factor MCM5;DNA helicase	MCM5	11	11	11	20.2	20.2	20.2	82.285	0	40.907	6345700000	61	-0.409297	-0.409985	NaN	0.278925	1.10626	0.510475
	1.25627	-1.06559	P09211;A8MX94;A0A087X2E9;A0A2R8Y5E5;A0A087X243	P09211;A8MX94	Glutathione S-transferase P	GSTP1	9	9	9	53.8	53.8	53.8	23.356	0	323.31	37514000000	169	2.01942	2.42302	2.62666	2.87162	4.08807	3.30618
	0.849511	-1.07593	P51149;C9J592;C9J8S3;C9IZZ0;C9J4V0;C9J4S4;C9J7D1	P51149;C9J592;C9J8S3;C9IZZ0;C9J4V0;C9J4S4	Ras-related protein Rab-7a	RAB7A	8	8	8	47.3	47.3	47.3	23.489	0	86.587	9357500000	79	-1.07422	0.572872	0.609062	0.942059	1.50018	0.893282
	1.70182	-1.08298	P31948;F5H783;F5GXD8;H0YGI8	P31948;F5H783	Stress-induced-phosphoprotein 1	STIP1	16	16	16	36.3	36.3	36.3	62.639	0	47.501	7679000000	108	-0.870069	-0.376141	0.0455647	0.669485	0.888008	0.490805
+	1.8606	-1.11187	P10809;E7EXB4;E7ESH4	P10809	60 kDa heat shock protein, mitochondrial	HSPD1	23	23	23	42.4	42.4	42.4	61.054	0	271	62878000000	284	2.44041	2.60743	3.03618	3.66691	4.19571	3.557
	1.48254	-1.14498	P27797;K7EJB9;K7EL50	P27797;K7EJB9	Calreticulin	CALR	12	12	12	45.6	45.6	45.6	48.141	0	129.95	31292000000	213	2.28444	1.23804	1.56616	2.56926	3.18293	2.77139
	1.22074	-1.1506	P12004	P12004	Proliferating cell nuclear antigen	PCNA	9	9	9	49.8	49.8	49.8	28.768	0	237.74	10514000000	117	0.131349	-0.198124	0.936886	1.27405	1.99987	1.048
	1.57485	-1.15622	P26639;D6R9F8;D6RCA5;D6RDJ6	P26639	Threonine--tRNA ligase, cytoplasmic	TARS	8	8	8	14	14	14	83.434	0	83.745	5161100000	71	0.00384045	-0.170313	-0.889051	0.838959	1.12858	0.445581
	1.25418	-1.17805	P05141;Q9H0C2	P05141	ADP/ATP translocase 2;ADP/ATP translocase 2, N-terminally processed	SLC25A5	12	5	5	35.9	19.5	19.5	32.852	0	14.21	6998800000	56	0.279349	-0.1467	-0.583666	0.738918	1.3165	NaN
+	2.17534	-1.18024	P14618;H3BTN5;B4DNK4;H3BQ34;H3BR70;H3BT25;H3BUW1;H3BTJ2;H3BU13;H3BN34;H3BQZ3;P30613	P14618;H3BTN5;B4DNK4;H3BQ34;H3BR70	Pyruvate kinase PKM;Pyruvate kinase	PKM	27	27	27	61.6	61.6	61.6	57.936	0	323.31	107390000000	409	3.41897	3.6724	3.71342	4.61358	5.19767	4.53427
	1.52248	-1.19491	P18124;A8MUD9;C9JZ88;C9JIJ5	P18124;A8MUD9	60S ribosomal protein L7	RPL7	11	11	11	36.3	36.3	36.3	29.225	0	40.813	6933600000	86	NaN	-0.721638	-0.216009	0.618088	1.09116	0.469004
+	2.0539	-1.23198	P09382;F8WEI7	P09382	Galectin-1	LGALS1	6	6	6	57	57	57	14.716	0	65.091	12932000000	112	0.902644	0.867939	0.221777	1.63091	2.04386	2.01354
+	1.96821	-1.28567	O00299	O00299	Chloride intracellular channel protein 1	CLIC1	14	14	14	65.1	65.1	65.1	26.922	0	230.37	50574000000	223	2.40908	2.13467	2.7792	3.52995	4.15728	3.49271
+	2.43685	-1.33398	P40227;J3KRI6	P40227	T-complex protein 1 subunit zeta	CCT6A	16	16	13	39	39	33.9	58.024	0	137.14	9724200000	125	-0.276097	0.0201969	-0.241079	0.789936	1.45723	1.25779
	1.18103	-1.35729	P37802;X6RJP6;C9J5W6;Q9UI15	P37802;X6RJP6	Transgelin-2	TAGLN2	12	12	12	77.4	77.4	77.4	22.391	0	261.12	12376000000	141	-0.666064	-0.36269	0.650572	0.695179	1.92928	1.06923
+	2.03176	-1.36296	Q8WUM4;A0A3B3IT07;C9IZF9;F8WEQ7;F8WBR8;F8WDK9	Q8WUM4	Programmed cell death 6-interacting protein	PDCD6IP	23	23	23	32.6	32.6	32.6	96.022	0	137.69	8083100000	148	-0.0769548	-0.563505	-0.215147	1.21082	1.43066	0.591784
	0.919013	-1.38041	P35579;P35580;P35749;Q5BKV1;A0A2R8Y4C3;E7ERA5;A0A0C4DFM8;A1L2Z2;A0A087X0T3;P11055;B1AH99;Q9UKX2;Q9Y623;P12882;P13533;Q9UKX3;P13535;P12883;A7E2Y1	P35579	Myosin-9	MYH9	42	42	38	27.3	27.3	24.7	226.53	0	323.31	9189000000	173	-0.774724	-0.463091	-0.11404	-0.0377464	2.22919	0.597925
	0.8159	-1.38753	P50991	P50991	T-complex protein 1 subunit delta	CCT4	15	15	15	35.8	35.8	35.8	57.924	0	89.16	9994900000	121	-0.554677	NaN	0.536854	0.570847	2.19131	1.3737
+	4.35388	-1.41547	P35232;C9JW96;C9JZ20;E7ESE2;E9PCW0;D6RBK0	P35232;C9JW96;C9JZ20;E7ESE2;E9PCW0	Prohibitin	PHB	7	7	7	31.6	31.6	31.6	29.804	0	120.22	13634000000	101	0.233911	0.310209	0.187954	1.77538	1.55065	1.65245
	1.06357	-1.41821	P18669;P15259;Q8N0Y7	P18669;P15259	Phosphoglycerate mutase 1;Phosphoglycerate mutase 2	PGAM1;PGAM2	10	10	10	47.2	47.2	47.2	28.804	0	199.47	21108000000	116	0.278012	NaN	1.56728	2.08943	2.79577	2.13737
+	1.83665	-1.73753	P62805	P62805	Histone H4	HIST1H4A	7	7	7	49.5	49.5	49.5	11.367	0	31.247	10632000000	73	-0.904326	0.0684223	-0.643076	1.11795	1.82465	0.791021

## Sheet: OXS008450-paclitaxel 25 uM
Significant	-Log(p-value)	Difference	Protein IDs	Majority protein IDs	Protein names	Gene names	Peptides	Razor + unique peptides	Unique peptides	Sequence coverage [%]	Unique + razor sequence coverage [%]	Unique sequence coverage [%]	Mol. weight [kDa]	Q-value	Score	Intensity	MS/MS count	OXS008450 1	OXS008450 2	OXS008450 3	OXS008450/Paclitaxel 1	OXS008450/Paclitaxel 2	OXS008450/Paclitaxel 3
	1.31692	1.61952	Q01518;Q5T0R1;Q5T0R9;Q5T0R7;Q5T0R6;Q5T0R5;Q5T0R4;Q5T0R3;Q5T0R2;Q5T0S3;Q5T0R8;B7Z385;A0A087X0J3;A0A087WZ15;E9PDI2;P40123	Q01518	Adenylyl cyclase-associated protein 1	CAP1	20	20	20	46.7	46.7	46.7	51.901	0	323.31	15275000000	193	1.18042	1.70997	1.98282	-0.178618	-0.799569	0.992832
	1.26993	1.58922	Q9P0L0;J3QKM9;E5RK64;O95292	Q9P0L0	Vesicle-associated membrane protein-associated protein A	VAPA	10	10	10	36.5	36.5	36.5	27.893	0	70.202	3937700000	118	-1.03086	0.340879	0.0815659	-2.52201	-1.74852	-1.10554
	0.692244	1.53434	Q9H0U4;E9PLD0;Q92928	Q9H0U4;E9PLD0;Q92928	Ras-related protein Rab-1B;Putative Ras-related protein Rab-1C	RAB1B;RAB1C	6	6	3	38.3	38.3	20.9	22.171	0	51.423	4936100000	56	0.125962	NaN	1.1771	-1.51552	-0.250089	NaN
+	1.72279	1.52121	Q9Y5M8;H7C4H2;C9J5Z8	Q9Y5M8	Signal recognition particle receptor subunit beta	SRPRB	7	7	7	31.4	31.4	31.4	29.702	0	45.914	4990100000	58	0.363229	0.223412	0.28236	-1.65645	-1.6003	-0.437893
+	2.13476	1.47682	Q9NS69	Q9NS69	Mitochondrial import receptor subunit TOM22 homolog	TOMM22	6	6	6	59.9	59.9	59.9	15.521	0	245.1	77679000000	222	3.65979	4.31834	4.59095	2.8063	2.51495	2.81734
+	2.65572	1.4064	Q01581;D6RIW1;P54868	Q01581	Hydroxymethylglutaryl-CoA synthase, cytoplasmic	HMGCS1	16	16	16	38.3	38.3	38.3	57.293	0	264.51	19691000000	150	2.266	2.6619	2.70354	1.16648	0.872569	1.37319
+	3.66285	1.38211	Q9Y277;E5RJN6;E5RHZ6;E5RFP6;E5RHE1;E5RK27;E5RFL1	Q9Y277;E5RJN6;E5RHZ6;E5RFP6	Voltage-dependent anion-selective channel protein 3	VDAC3	12	12	12	50.5	50.5	50.5	30.658	0	105.24	16307000000	130	2.16215	2.17373	1.8625	0.669673	0.628671	0.753719
+	3.01098	1.38127	Q5JP53;P07437;Q5ST81;Q9BVA1;Q13885;A6NNZ2;CON__ENSEMBL:ENSBTAP00000025008;Q9H4B7;M0R1I1	Q5JP53;P07437;Q5ST81;Q9BVA1;Q13885	Tubulin beta chain;Tubulin beta-2B chain;Tubulin beta-2A chain	TUBB;TUBB2B;TUBB2A	24	24	4	59.2	59.2	10.6	47.766	0	323.31	170400000000	833	5.71592	5.60007	5.86712	4.09772	4.36186	4.57972
	0.788948	1.35963	P42704;A0A0C4DG06;B8ZZ38;C9JCA9	P42704	Leucine-rich PPR motif-containing protein, mitochondrial	LRPPRC	40	40	40	32.9	32.9	32.9	157.9	0	287.68	27205000000	338	1.71551	2.26073	3.0677	1.33819	-0.345681	1.97253
	0.910453	1.35001	P13727;H0YCG3	P13727	Bone marrow proteoglycan;Eosinophil granule major basic protein	PRG2	9	9	9	42.8	42.8	42.8	25.205	0	26.281	5930100000	84	-0.606759	1.08062	1.64492	-0.932387	-0.546035	-0.452827
+	2.60494	1.34433	F8W1R7;G3V1V0;P60660;F8VPF3;J3KND3;G8JLA2;B7Z6Z4;G3V1Y7;F8VZU9;F8W1I5;F8W180;P14649;F8VXL3;H0YI43	F8W1R7;G3V1V0;P60660;F8VPF3;J3KND3;G8JLA2;B7Z6Z4;G3V1Y7	Myosin light polypeptide 6	MYL6	5	5	5	41.4	41.4	41.4	16.29	0	29.563	4486600000	61	0.148623	0.288881	0.474533	-1.3897	-0.868617	-0.862648
	1.31193	1.34347	P50416;H3BMD2;H3BUJ0;H3BP22;H3BUV7	P50416	Carnitine O-palmitoyltransferase 1, liver isoform	CPT1A	13	13	13	20.8	20.8	20.8	88.367	0	104.16	5663500000	130	-0.398681	0.480392	0.914604	-1.35049	-1.23705	-0.446547
+	1.99652	1.30616	P13667	P13667	Protein disulfide-isomerase A4	PDIA4	13	13	13	27.6	27.6	27.6	72.932	0	38.509	2890600000	70	-0.764045	-0.10334	-0.283697	-1.78608	-1.9867	-1.29679
+	2.14133	1.26729	P68371;P04350;K7ESM5;Q9BUF5;M0R2D3;M0QY85;M0R0X0;M0QY37;M0QX14;M0R042;M0QZL7;M0QYM7;M0R278;M0R2T4;A0A075B724	P68371;P04350	Tubulin beta-4B chain;Tubulin beta-4A chain	TUBB4B;TUBB4A	24	5	3	56.9	13.7	7	49.83	0	85.276	9308500000	70	1.23268	1.42409	1.74394	NaN	0.22354	0.175686
+	2.07369	1.23742	Q60FE5;P21333;A0A087WWY3;F8WE98;H0Y5F3;H0Y5C6;O75369;Q14315	Q60FE5;P21333;A0A087WWY3	Filamin-A	FLNA	26	26	26	14	14	14	278.22	0	169.29	4467100000	108	-0.289388	0.366364	0.409399	-1.18403	-0.835488	-1.20638
	1.15933	1.22968	P61981	P61981	14-3-3 protein gamma;14-3-3 protein gamma, N-terminally processed	YWHAG	10	6	6	39.7	25.9	25.9	28.302	0	60.471	2083300000	52	NaN	-0.67013	-0.221294	-1.85671	-2.11244	-1.05702
+	1.87197	1.22285	P16615;H7C5W9;O14983;A0A0C4DH86;H3BTW4	P16615;H7C5W9	Sarcoplasmic/endoplasmic reticulum calcium ATPase 2	ATP2A2	18	18	12	20.4	20.4	14.5	114.76	0	140.44	15030000000	164	1.76575	1.72455	2.37352	0.402305	0.701749	1.09121
	1.37652	1.1257	Q9H3N1;G3V448	Q9H3N1	Thioredoxin-related transmembrane protein 1	TMX1	8	8	8	24.3	24.3	24.3	31.791	0	32.603	6115100000	68	-0.15673	0.813015	1.09426	-0.629498	-0.471129	-0.525925
	0.524035	1.08456	P05023;M0R116;A0A2R8YEY8;A0A0A0MT26;P13637;B1AKY9;P50993;H0Y7C1;Q5TC01;M0QXF2;P20648;Q5TC02;P54707	P05023	Sodium/potassium-transporting ATPase subunit alpha-1	ATP1A1	20	20	16	24.2	24.2	19.4	112.89	0	316.59	9442700000	149	-0.0917959	1.42401	1.91457	NaN	-0.508414	0.503811
	1.26004	1.06107	Q7KZF4;H7C597	Q7KZF4	Staphylococcal nuclease domain-containing protein 1	SND1	17	17	17	23.3	23.3	23.3	102	0	114.36	4412600000	88	-0.153403	0.584515	0.629927	-1.20331	-0.760659	-0.158207
	1.6143	1.06008	A0A087WTP3;Q92945;M0R0I5;M0QYH3;M0QXW7;M0QYG1;M0R0C6;M0R3J3;M0R251;M0R263	A0A087WTP3;Q92945;M0R0I5	Far upstream element-binding protein 2	KHSRP	24	24	22	41.8	41.8	39.7	73.027	0	279.13	25689000000	324	2.38066	2.91969	3.20319	1.56085	1.63168	2.13078
	0.910127	1.05439	Q9HD20;H7C3H2	Q9HD20	Manganese-transporting ATPase 13A1	ATP13A1	13	13	13	14.7	14.7	14.7	132.95	0	62.839	2925700000	63	NaN	-0.364542	-0.0373573	-1.62961	-0.88107	NaN
+	3.55729	1.03547	F8W914;Q9NQC3;H7C106;A0A0U1RQR6	F8W914;Q9NQC3;H7C106;A0A0U1RQR6	Reticulon;Reticulon-4	RTN4	6	6	6	28.7	28.7	28.7	37.144	0	48.179	10861000000	75	1.02526	1.00797	1.00513	0.0462561	-0.0916243	NaN
	1.04835	1.03525	P31930	P31930	Cytochrome b-c1 complex subunit 1, mitochondrial	UQCRC1	7	7	7	21	21	21	52.645	0	65.391	2503300000	57	-1.56363	-0.582535	-0.374142	-1.75545	-2.41638	-1.45424
	1.30741	1.03506	Q9BSJ8;F8VZB1	Q9BSJ8	Extended synaptotagmin-1	ESYT1	13	13	13	15.9	15.9	15.9	122.85	0	78.184	5525200000	84	NaN	0.0370274	0.802914	-0.823892	-0.416949	-0.60442
	0.798928	1.02488	Q96AE4;E9PEB5;C9JSZ1	Q96AE4;E9PEB5	Far upstream element-binding protein 1	FUBP1	14	12	12	25.6	24.4	24.4	67.56	0	148.17	10183000000	146	0.139895	1.6056	1.82313	0.389655	-0.369821	0.474136
+	2.00689	1.02427	Q9H773;H3BSA6	Q9H773	dCTP pyrophosphatase 1	DCTPP1	5	5	5	39.4	39.4	39.4	18.681	0	78.848	5212400000	61	1.01782	0.747168	0.749367	-0.527736	-0.203481	0.172773
+	2.16178	1.02292	P14866;M0QXS5;A0A3B3ITJ4;M0R076;B4DVF8;M0R1W6	P14866;M0QXS5;A0A3B3ITJ4	Heterogeneous nuclear ribonucleoprotein L	HNRNPL	9	9	6	21.6	21.6	14.3	64.132	0	55.972	4229600000	59	0.0432234	0.213797	0.586327	-0.79708	-0.915055	-0.513285
	1.37592	1.01534	Q09666	Q09666	Neuroblast differentiation-associated protein AHNAK	AHNAK	29	29	29	13.2	13.2	13.2	629.09	0	74.712	4833600000	101	-0.644023	0.0332451	-0.353882	-1.54644	-1.12733	NaN
	1.02517	1.00584	P04843;B7Z4L4;F8WF32	P04843;B7Z4L4	Dolichyl-diphosphooligosaccharide--protein glycosyltransferase subunit 1	RPN1	24	24	24	45.3	45.3	45.3	68.569	0	251.06	16652000000	154	1.25191	2.0695	1.66282	-0.114272	0.882432	1.19854
	1.34694	0.999588	A0A087X0X3;P52272;M0R019;M0QYQ7;M0R2T0;M0R0Y6;M0R2I7;M0R0N3;M0QZM1;M0QY96;M0QYL3	A0A087X0X3;P52272;M0R019	Heterogeneous nuclear ribonucleoprotein M	HNRNPM	12	12	12	24.1	24.1	24.1	77.569	0	74.956	6971100000	100	0.0290728	0.717432	1.04166	-0.757201	-0.232593	-0.220802
+	2.46633	0.98065	Q13263;M0R0K9;M0R3C0	Q13263;M0R0K9	Transcription intermediary factor 1-beta	TRIM28	14	14	14	30.8	30.8	30.8	88.549	0	256.66	9561100000	108	1.44842	1.44136	1.55962	0.470962	0.254399	0.782097
	1.12901	0.949659	Q9Y490;H0YMT1;A0A1B0GVU7;Q9Y4G6	Q9Y490	Talin-1	TLN1	40	40	40	24.1	24.1	24.1	269.76	0	312.06	13694000000	246	1.14832	1.74029	2.14456	1.0418	0.190984	0.951399
	1.12791	0.927655	Q9Y6C9	Q9Y6C9	Mitochondrial carrier homolog 2	MTCH2	7	7	2	35.6	35.6	9.2	33.331	0	87.022	14826000000	74	1.11556	1.82694	0.987137	0.480277	0.284173	NaN
	0.62763	0.912221	P22102;C9JZG2;C9JKQ7;C9JBJ1;C9JTV6;F8WD69;A0A140TA71	P22102	Trifunctional purine biosynthetic protein adenosine-3;Phosphoribosylamine--glycine ligase;Phosphoribosylformylglycinamidine cyclo-ligase;Phosphoribosylglycinamide formyltransferase	GART	12	12	12	16.9	16.9	16.9	107.77	0	64.081	2113700000	46	-1.61166	NaN	-0.0233269	-1.47662	-1.77818	-1.93433
	1.60022	0.903326	P23526	P23526	Adenosylhomocysteinase	AHCY	14	14	14	36.3	36.3	36.3	47.716	0	126.76	11902000000	135	1.2816	1.92884	2.12834	0.817798	0.954331	0.856674
+	1.83947	0.89654	C9JJV6;C9JZL8;C9J5M0;C9JC07;Q96S97	C9JJV6;C9JZL8;C9J5M0;C9JC07;Q96S97	Myeloid-associated differentiation marker	MYADM	2	2	2	22.6	22.6	22.6	15.864	0	28.661	6721000000	49	0.974994	0.876411	0.511467	-0.371871	-0.149947	0.19507
	1.24468	0.891168	Q99714;Q5H928	Q99714;Q5H928	3-hydroxyacyl-CoA dehydrogenase type-2	HSD17B10	10	10	10	61.3	61.3	61.3	26.923	0	108.43	4232300000	80	-0.111396	0.31271	0.0032177	NaN	-1.15314	-0.492846
	1.63976	0.880869	Q13423;E9PCX7;D6RAI5;D6RHU2;H0Y8P5;D6RCR6	Q13423;E9PCX7	NAD(P) transhydrogenase, mitochondrial	NNT	15	15	15	17.2	17.2	17.2	113.89	0	74.435	6948000000	109	NaN	0.688309	0.905252	-0.165635	NaN	-0.0025425
	1.13359	0.874557	P04040	P04040	Catalase	CAT	22	22	22	44	44	44	59.755	0	271.73	27282000000	194	2.14247	2.86704	2.98063	1.79792	1.35054	2.21801
	0.612677	0.86807	P22626;A0A087WUI2	P22626;A0A087WUI2	Heterogeneous nuclear ribonucleoproteins A2/B1	HNRNPA2B1	13	13	13	35.7	35.7	35.7	37.429	0	135	10625000000	169	-0.0413828	1.40381	1.63985	-0.581603	0.445098	0.534571
	1.05915	0.863571	H0YFD6;P40939;A0A2R8Y4F5;A0A2R8YG21;A0A2R8Y688	H0YFD6;P40939;A0A2R8Y4F5	Trifunctional enzyme subunit alpha, mitochondrial;Long-chain enoyl-CoA hydratase;Long chain 3-hydroxyacyl-CoA dehydrogenase	HADHA	28	28	28	43.3	43.3	43.3	86.371	0	323.31	25455000000	220	2.50254	2.07238	2.63784	1.35218	1.06347	2.20639
	0.998451	0.855934	H0YNW5;P33316;A0A0C4DGL3;H0YKC5;H0YMP1	H0YNW5;P33316;A0A0C4DGL3;H0YKC5	Deoxyuridine 5-triphosphate nucleotidohydrolase, mitochondrial	DUT	7	7	3	50.3	50.3	21.6	17.827	0	48.144	4656500000	56	NaN	-0.164715	0.727558	-0.595191	-0.365308	-0.763037
	1.02475	0.855042	O15143;C9JEY1;C9K057;A0A1W2PNV4;C9JTT6;C9JBJ7;C9J4Z7;F8VXW2;C9JQM8;C9JFG9;C9J6C8;C9JM51;F8WEB3	O15143;C9JEY1;C9K057;A0A1W2PNV4	Actin-related protein 2/3 complex subunit 1B	ARPC1B	8	8	8	28.8	28.8	28.8	40.949	0	25.18	3227400000	52	-0.919747	-0.421213	0.149418	-1.44988	-1.53401	-0.772781
	0.872856	0.847018	Q16658;C9JFC0;A0A0A0MSB2;C9JPH9	Q16658	Fascin	FSCN1	8	8	8	20.1	20.1	20.1	54.529	0	29.597	3488600000	64	-0.819739	0.00647926	0.714117	-0.896897	-1.02157	-0.721731
	1.18757	0.845555	P25398	P25398	40S ribosomal protein S12	RPS12	7	7	7	70.5	70.5	70.5	14.515	0	73.783	6539100000	77	0.311206	0.39419	NaN	-0.715672	NaN	-0.270042
+	2.05364	0.831105	B9A067;Q16891;C9J406;H7C463;A0A087WYS0;D6RAW4	B9A067;Q16891;C9J406;H7C463	MICOS complex subunit MIC60	IMMT	18	18	18	30.5	30.5	30.5	78.973	0	97.16	10095000000	111	0.713634	0.908215	1.06882	0.163926	-0.211768	0.245193
	1.13036	0.826631	P40925;B9A041;C9JF79;C9JRL4;B8ZZ51	P40925;B9A041;C9JF79;C9JRL4	Malate dehydrogenase, cytoplasmic;Malate dehydrogenase	MDH1	7	7	7	26.9	26.9	26.9	36.426	0	44.747	10687000000	71	NaN	1.10745	1.81433	0.848067	0.42693	0.627771
+	2.12084	0.825175	P26641	P26641	Elongation factor 1-gamma	EEF1G	9	9	9	24.3	24.3	24.3	50.118	0	89.984	10650000000	111	1.58075	1.40765	1.27215	0.316251	0.734736	0.734039
	1.01096	0.816474	P00491;G3V5M2;G3V393;G3V2H3	P00491;G3V5M2	Purine nucleoside phosphorylase	PNP	11	11	11	47.1	47.1	47.1	32.118	0	59.604	7356800000	72	0.277026	0.78314	0.602312	-0.954167	0.161933	0.00529099
	0.772952	0.811651	Q8NBS9	Q8NBS9	Thioredoxin domain-containing protein 5	TXNDC5	11	11	11	31	31	31	47.628	0	36.63	2971500000	65	-1.48168	-0.569443	-0.178968	-1.63854	-2.01307	-1.01343
	0.51566	0.81032	Q14566	Q14566	DNA replication licensing factor MCM6	MCM6	16	16	16	22.9	22.9	22.9	92.888	0	79.843	6205000000	84	-0.131171	0.980724	1.25974	-0.591554	NaN	0.377111
	1.09375	0.801485	Q02790;F5H120;F5H1U3;H0YFG2	Q02790	Peptidyl-prolyl cis-trans isomerase FKBP4;Peptidyl-prolyl cis-trans isomerase FKBP4, N-terminally processed	FKBP4	15	15	15	44.2	44.2	44.2	51.804	0	61.942	5152000000	74	NaN	0.250479	0.840307	-0.552373	-0.244445	0.0285416
	0.86614	0.792624	P63000;J3KSC4;J3QLK0;P60763	P63000	Ras-related C3 botulinum toxin substrate 1	RAC1	7	7	4	34.9	34.9	19.3	21.45	0	25.208	11079000000	69	1.02991	1.35744	1.57087	-0.178788	0.569634	1.1895
	0.79231	0.78515	Q14739;C9JXK0	Q14739	Lamin-B receptor	LBR	6	6	6	9.9	9.9	9.9	70.702	0	37.463	3927700000	52	NaN	-0.807505	0.158207	-1.27691	-1.29062	-0.761868
	0.992031	0.773674	P49327;A0A0U1RQF0;A0A0U1RRG3;A0A1B0GTR5;J3KTF0	P49327;A0A0U1RQF0	Fatty acid synthase;[Acyl-carrier-protein] S-acetyltransferase;[Acyl-carrier-protein] S-malonyltransferase;3-oxoacyl-[acyl-carrier-protein] synthase;3-oxoacyl-[acyl-carrier-protein] reductase;3-hydroxyacyl-[acyl-carrier-protein] dehydratase;Enoyl-[acyl-carrier-protein] reductase;Oleoyl-[acyl-carrier-protein] hydrolase	FASN	38	38	38	20.6	20.6	20.6	273.42	0	323.31	13044000000	221	1.03795	1.41344	1.72055	0.0453806	1.10105	0.704496
	1.17307	0.77102	P62942;Q5W0X3;A0A087WZM5;Q1JUQ3;Q1JUQ5;A0A087WTS4;A0A087WV48	P62942;Q5W0X3;A0A087WZM5	Peptidyl-prolyl cis-trans isomerase FKBP1A;Peptidyl-prolyl cis-trans isomerase	FKBP1A	3	3	3	41.7	41.7	41.7	11.951	0	31.757	1553500000	40	NaN	-0.849377	-0.983898	NaN	-1.88715	-1.48817
	0.975877	0.768666	P29350;F5H0N8;F5H5H9;F5GY79;F5H1Z8;F5H1V7;F5H4Z1;F5GXD4;U3KQS1	P29350	Tyrosine-protein phosphatase non-receptor type 6	PTPN6	8	8	8	19.2	19.2	19.2	67.56	0	33.82	4012600000	78	-0.516204	0.124262	0.323788	-1.23742	-0.30977	-0.826963
	1.18885	0.744485	P51991;H7C1J8	P51991	Heterogeneous nuclear ribonucleoprotein A3	HNRNPA3	8	8	8	20.9	20.9	20.9	39.594	0	66.912	3507700000	98	-0.893901	-0.133518	0.0283127	-1.2267	-1.03162	-0.974245
	1.29528	0.743153	D3DSM0;P05107;J3KNI6;E5RIG7;E5RK25;E7EVZ9;E5RHE6;E5RK54;E5RHT0;E5RFI0;E5RIE4;A8MVG7	D3DSM0;P05107	Integrin beta;Integrin beta-2	ITGB2	17	17	17	30.8	30.8	30.8	78.354	0	202.04	8233500000	126	0.8781	0.805113	0.801849	-0.107118	-0.251475	0.614197
	0.938175	0.73648	P50990;H7C4C8;H7C2U0	P50990	T-complex protein 1 subunit theta	CCT8	22	22	22	48	48	48	59.62	0	114.74	20014000000	166	1.50669	2.33707	2.20115	0.760982	1.60834	1.46614
	0.73095	0.73214	P30101	P30101	Protein disulfide-isomerase A3	PDIA3	22	22	17	44.4	44.4	37	56.782	0	136.07	13722000000	208	1.10334	1.39869	2.46685	0.834027	0.636136	1.3023
	1.16093	0.72852	P06576;H0YH81;F8W079;F8W0P7;H0YI37	P06576;H0YH81;F8W079	ATP synthase subunit beta, mitochondrial;ATP synthase subunit beta	ATP5B	13	13	13	35	35	35	56.559	0	52.71	7537400000	83	0.209241	0.105339	0.0387115	-0.85802	-0.943187	-0.0310612
	0.667754	0.715999	O95336;M0R261;M0R1L2;M0R0U3	O95336;M0R261;M0R1L2	6-phosphogluconolactonase	PGLS	6	6	6	38	38	38	27.547	0	39.061	2817200000	51	-0.974545	-0.39842	0.249317	NaN	-1.11263	-1.06846
	1.2505	0.710713	P07237;H7BZ94;H0Y3Z3;I3L398;I3L312;I3L4M2;I3NI03;I3L0S0;I3L3U6;I3L3P5;I3L1Y5;I3L514	P07237;H7BZ94;H0Y3Z3	Protein disulfide-isomerase	P4HB	31	31	31	62.2	62.2	62.2	57.116	0	323.31	83129000000	481	3.71439	3.66586	4.0337	2.96634	2.75598	3.5595
	0.884354	0.706757	P28066	P28066	Proteasome subunit alpha type-5	PSMA5	3	3	3	18.3	18.3	18.3	26.411	0	30.125	4497100000	31	0.0309954	1.05708	0.240755	0.0136538	-0.656085	-0.149014
	1.46732	0.66488	P28838;H0Y9Q1;H0Y983	P28838;H0Y9Q1	Cytosol aminopeptidase	LAP3	8	8	8	22.9	22.9	22.9	56.166	0	108.83	2603900000	45	-0.604552	NaN	-0.535675	-1.35621	-1.11378	NaN
	1.72674	0.654501	P68363;C9JDS9	P68363	Tubulin alpha-1B chain	TUBA1B	17	17	0	48.3	48.3	0	50.151	0	322.31	87560000000	297	4.09601	4.01058	3.89042	3.45054	3.02896	3.55401
	0.840634	0.648981	P63104;E7EX29;B0AZS6;B7Z2E6;H0YB80;E7ESK7;E5RGE1;E5RIR4;E9PD24;E7EVZ2	P63104;E7EX29;B0AZS6;B7Z2E6;H0YB80	14-3-3 protein zeta/delta	YWHAZ	14	14	10	53.5	53.5	42.4	27.745	0	234.13	17329000000	144	1.37864	1.7621	2.13244	0.81536	0.832931	1.67795
	1.24671	0.647699	P78527;F5GX40	P78527	DNA-dependent protein kinase catalytic subunit	PRKDC	79	79	79	22	22	22	469.08	0	323.31	37143000000	496	2.51852	2.89711	2.65594	1.66595	2.04355	2.41897
	0.420924	0.627772	O00410;H0Y8C6;E7ETV3;E7EQT5;E7EV12;E7EX05;H0Y3V4;C9JMV5;E7EWK4;C9JZD8;E7ETV8;C9JXE0;E7ESZ1;E7ESA1;C9JQT6;C9JZ53;C9J875;O60518	O00410;H0Y8C6	Importin-5	IPO5	27	27	27	30.5	30.5	30.5	123.63	0	217.66	8250200000	144	-0.575641	0.400246	0.772011	-0.860343	NaN	0.0025425
	1.26798	0.617581	P07195;A0A3B3IS95;A8MW50;C9J7H8;F5H793;F5H5G7;F5H155;A0A087WUM2;G3XAP5;F5H245;Q6ZMR3;P07864	P07195;A0A3B3IS95;A8MW50;C9J7H8	L-lactate dehydrogenase B chain;L-lactate dehydrogenase	LDHB	18	17	17	50.9	50.9	50.9	36.638	0	184.76	48327000000	237	2.92527	3.34921	3.51563	2.58621	2.4279	2.92326
	1.41945	0.614058	P23284	P23284	Peptidyl-prolyl cis-trans isomerase B	PPIB	7	7	7	38	38	38	23.742	0	18.61	6598000000	70	0.411325	0.273661	0.00728798	-0.491179	NaN	-0.275421
	0.596011	0.601995	P30050	P30050	60S ribosomal protein L12	RPL12	5	5	5	39.4	39.4	39.4	17.818	0	89.453	2149800000	56	-1.63594	-1.15243	-0.108559	-1.54587	-1.62825	-1.52878
	1.13256	0.597093	P06744;A0A2U3TZU2;A0A0A0MTS2;K7EQ48;A0A0J9YXP8;A0A2R8Y6C7;A0A0J9YYH3;A0A0J9YX90;K7EPY4;K7ERC6;K7EP41;K7ENA0;CON__Q3ZBD7;A0A0J9YXM3;K7EIL4;K7ELR7;A0A2R8YF08;K7ERK8;A0A0J9YXH9;A0A0J9YYI8	P06744;A0A2U3TZU2;A0A0A0MTS2;K7EQ48;A0A0J9YXP8;A0A2R8Y6C7;A0A0J9YYH3;A0A0J9YX90	Glucose-6-phosphate isomerase	GPI	16	16	16	37.1	37.1	37.1	63.146	0	260.62	16570000000	162	1.62426	1.944	2.02713	1.32524	0.869676	1.6092
	1.19174	0.588401	H0Y8G5;Q14103;H0YA96;D6RAF8;D6RD83;D6RF44;D6RBQ9	H0Y8G5;Q14103;H0YA96;D6RAF8;D6RD83;D6RF44;D6RBQ9	Heterogeneous nuclear ribonucleoprotein D0	HNRNPD	6	6	6	26.5	26.5	26.5	29.667	0	25.114	10809000000	57	0.82936	1.39406	1.50149	0.475574	0.655116	0.829023
	1.06849	0.584636	P04899;P63096;P09471;A0A3B3ITM0;A0A1W2PRE1;A0A087WZE5;H0Y7F4;A0A1W2PP38;H3BTM2;A2A2R6;A0A3B3IUA8;Q5JWE9;H0Y7E8;A0A1W2PRJ7;A0A1W2PS82;Q5JWD1;A0A087WTB6;A0A1W2PQK2;P11488;A8MTJ3;P19087;P38405	P04899	Guanine nucleotide-binding protein G(i) subunit alpha-2	GNAI2	11	11	7	40.6	40.6	27.9	40.45	0	106.75	6975000000	98	0.544457	1.05067	0.497158	-0.0286627	-0.115235	0.482277
	1.04062	0.578737	P33993;C9J8M6	P33993	DNA replication licensing factor MCM7	MCM7	14	14	14	24.1	24.1	24.1	81.307	0	67.457	5485400000	97	-0.132386	0.268337	0.7089	-0.312682	-0.455054	-0.123623
	1.70969	0.576829	Q99536;K7ESA3;K7ERT7;K7ENX2;K7EM19;K7EJM4;K7ER81	Q99536	Synaptic vesicle membrane protein VAT-1 homolog	VAT1	10	10	10	31.8	31.8	31.8	41.92	0	71.126	7277700000	79	0.956946	0.755852	0.621424	NaN	0.203815	0.198675
	1.02771	0.574674	P07737;K7EJ44;CON__P02584;I3L3D5	P07737;K7EJ44	Profilin-1	PFN1	13	13	13	91.4	91.4	91.4	15.054	0	88.601	38927000000	160	2.67176	3.36617	3.29053	2.46664	2.32769	2.81011
	1.00772	0.571414	P02786;G3V0E5;H7C3V5;F8WBE5	P02786;G3V0E5	Transferrin receptor protein 1;Transferrin receptor protein 1, serum form	TFRC	27	27	27	40.7	40.7	40.7	84.87	0	133.96	33326000000	206	2.39459	3.08635	2.8693	1.92297	2.19984	2.5132
	1.07636	0.556599	Q14974;J3KTM9;J3QR48;J3QKQ5	Q14974;J3KTM9	Importin subunit beta-1	KPNB1	14	14	14	21.1	21.1	21.1	97.169	0	130.16	14291000000	166	1.43847	1.58344	1.09681	0.641805	0.600253	1.20687
	1.92663	0.554612	P17987;E7EQR6;F5H282;E7ERF2;F5GZ03;F5GZI8;F5H136;F5H676;F5GYL4;F5H726;F5H7Y1	P17987;E7EQR6;F5H282;E7ERF2	T-complex protein 1 subunit alpha	TCP1	22	22	22	44.8	44.8	44.8	60.343	0	114.36	9671700000	185	0.865413	1.03962	1.07752	0.226283	0.51299	0.579443
	0.881736	0.55221	B5MDF5;P62826;J3KQE5;F5H018;H0YFC6;B4DV51;A0A087X0W0	B5MDF5;P62826;J3KQE5;F5H018;H0YFC6	GTP-binding nuclear protein Ran	RAN	10	10	10	39.9	39.9	39.9	26.224	0	38.921	7777000000	61	0.393825	1.07506	1.00155	0.133836	0.658303	0.0216694
	0.49215	0.544453	O43707;F5GXS2;H7C144;K7EJH8;P35609;Q08043;H0YJW3;K7EP19;H0YJ11;F6THM6;A0A087WSZ2;G3V2E8;G3V5M4;G3V2X9	O43707	Alpha-actinin-4	ACTN4	26	26	14	35.9	35.9	20.9	104.85	0	184.56	6145800000	120	0.213664	1.00686	0.413864	-0.676509	-0.0899992	0.767542
	0.425739	0.536149	P05455;E9PGX9;E9PFL9;E7ERC4	P05455	Lupus La protein	SSB	5	5	5	13.7	13.7	13.7	46.836	0	24.052	2226400000	56	-1.4774	NaN	-0.467093	-1.58133	-1.94114	-1.00271
	0.91286	0.527678	P29692;E9PK01;E9PRY8;A0A087X1X7;E9PL12;E9PMW7;E9PI39;E9PQ49;E9PPR1;E9PQZ1;H0YCK7;E9PIZ1;H0YE72;E9PQC9;E9PK06;H0YE58;E9PK72;E9PKK3;E9PJD0;E9PNW6	P29692;E9PK01;E9PRY8;A0A087X1X7;E9PL12;E9PMW7;E9PI39;E9PQ49;E9PPR1;E9PQZ1;H0YCK7;E9PIZ1	Elongation factor 1-delta	EEF1D	7	7	3	33.1	33.1	16.4	31.121	0	99.798	6457700000	75	NaN	0.542015	0.719988	0.28649	NaN	-0.0798435
	0.316464	0.524826	P07900;G3V2J8;Q14568;Q58FF6;Q58FG0	P07900	Heat shock protein HSP 90-alpha	HSP90AA1	24	14	14	36.2	25.3	25.3	84.659	0	153.65	25757000000	128	0.942674	2.67839	3.11866	1.99032	1.52092	1.65401
	0.782898	0.509618	Q5VTE0;P68104;A0A087WVQ9;A0A087WV01;A0A2U3TZH3;Q05639;A0A2R8Y488;Q5JR01;A0A2R8Y660;A6PW80;A0A2R8YDN5	Q5VTE0;P68104;A0A087WVQ9;A0A087WV01;A0A2U3TZH3;Q05639	Putative elongation factor 1-alpha-like 3;Elongation factor 1-alpha 1;Elongation factor 1-alpha;Elongation factor 1-alpha 2	EEF1A1P5;EEF1A1;EEF1A2	16	16	16	54.5	54.5	54.5	50.184	0	206.98	148070000000	417	3.99775	4.71932	4.60302	3.60359	3.89325	4.29438
	0.464852	0.50954	F8W6I7;P09651;F8VTQ5;F8W646;H0YH80;F8VZ49;Q32P51;F8VYN5;A0A2R8Y4L2	F8W6I7;P09651;F8VTQ5;F8W646;H0YH80	Heterogeneous nuclear ribonucleoprotein A1;Heterogeneous nuclear ribonucleoprotein A1, N-terminally processed	HNRNPA1	10	10	10	27.4	27.4	27.4	33.155	0	42.688	5861800000	129	-0.67435	-0.130363	0.803268	-0.899985	-0.277335	-0.352745
	0.762144	0.508665	Q9Y230;M0R0Y3;X6R2L4;M0R0Z0;M0QXZ7;A0A1W2PS48;M0QXI6	Q9Y230;M0R0Y3	RuvB-like 2	RUVBL2	10	10	10	26.1	26.1	26.1	51.156	0	32.898	2770700000	49	NaN	-0.806826	-0.452759	-1.39509	-0.753095	-1.26718
	1.50623	0.505198	Q9UQ80;F8VR77;F8W0A3;H0YIN7;F8VZ69	Q9UQ80;F8VR77	Proliferation-associated protein 2G4	PA2G4	13	13	13	36.5	36.5	36.5	43.786	0	94.485	9322500000	139	0.834729	0.850416	1.23346	0.306357	0.507384	0.589268
	1.21452	0.481278	P38646;A0A3B3ITI4;D6RJI2;D6RA73;H0Y8S0;A0A3B3ITN1;H0YBG6	P38646	Stress-70 protein, mitochondrial	HSPA9	21	21	21	41.8	41.8	41.8	73.68	0	223.25	19525000000	249	2.05124	1.9722	2.12102	1.22174	1.64391	1.83498
	0.286986	0.471873	D6R9P3;D6RD18;D6RBZ0;Q99729	D6R9P3;D6RD18;D6RBZ0;Q99729	Heterogeneous nuclear ribonucleoprotein A/B	HNRNPAB	4	4	4	15	15	15	30.302	0	18.162	2478200000	40	-2.48457	-1.1325	-0.247515	-1.66235	-2.0223	-1.59555
	1.59706	0.47174	P11142;E9PKE3;E9PN89;E9PNE6;E9PLF4;E9PQQ4;E9PQK7;E9PK54;E9PPY6;E9PI65;A8K7Q2;E9PN25;P54652;E9PS65;E9PM13	P11142;E9PKE3;E9PN89;E9PNE6;E9PLF4;E9PQQ4;E9PQK7;E9PK54	Heat shock cognate 71 kDa protein	HSPA8	26	25	22	44.4	44.4	40.4	70.897	0	276.31	87392000000	408	4.16701	4.39746	4.18221	3.55233	3.86681	3.91232
	0.521701	0.453472	E9PKZ0;P62917;G3V1A1;E9PP36;E9PKU4	E9PKZ0;P62917;G3V1A1	60S ribosomal protein L8	RPL8	3	3	3	13.7	13.7	13.7	22.389	0	21.531	1715100000	46	-1.70575	-1.7724	-0.89871	-1.87452	-1.95033	NaN
	0.575779	0.448813	P48735;H0YL11	P48735	Isocitrate dehydrogenase [NADP], mitochondrial	IDH2	10	10	9	25.2	25.2	25.2	50.909	0	46.675	7334900000	111	-0.150178	0.287159	0.78837	-0.265479	-0.437091	0.281481
	1.15611	0.44718	Q32Q12;P22392;J3KPD9;O60361;F6XY72	Q32Q12;P22392;J3KPD9;O60361	Nucleoside diphosphate kinase;Nucleoside diphosphate kinase B;Putative nucleoside diphosphate kinase	NME1-NME2;NME2;NME2P1	11	11	4	54.5	54.5	16.4	32.642	0	48.647	15758000000	131	1.20484	1.36133	1.23834	0.510831	0.833535	1.11861
	0.482557	0.442215	E7EX73;E9PGM1;E7EUU4;Q04637;H7C044;C9JF13;C9J6B6;C9J2Z7;C9K073;A0A0A0MSA7;A0A0U1RQK7;O43432	E7EX73;E9PGM1;E7EUU4;Q04637	Eukaryotic translation initiation factor 4 gamma 1	EIF4G1	8	8	8	8.5	8.5	8.5	158.64	0	37.231	1837200000	44	-0.779902	-1.4063	-0.978767	-1.89485	NaN	-1.09956
	0.551387	0.435524	P31943;E9PCY7;G8JLB6;E5RGV0;D6RBM0;D6RIU0;D6RIT2;E7EQJ0;D6RFM3;D6RIH9;D6RJ04;D6RAM1;D6RDU3;D6R9T0;E7EN40;H0YB39;D6R9D3;D6RDL0;E5RGH4;H0YBG7;H0YBD7;D6RF17;P55795;H0YAQ2;E5RJ94	P31943;E9PCY7;G8JLB6;E5RGV0;D6RBM0;D6RIU0;D6RIT2;E7EQJ0;D6RFM3;D6RIH9;D6RJ04;D6RAM1;D6RDU3;D6R9T0	Heterogeneous nuclear ribonucleoprotein H;Heterogeneous nuclear ribonucleoprotein H, N-terminally processed	HNRNPH1	9	9	7	26.1	26.1	20	49.229	0	202.92	12403000000	128	0.812303	1.67741	1.64773	0.571177	0.982842	1.27685
	1.08593	0.421807	B4DY09;Q12905;X6R6Z1;A0A0A0MRL0	B4DY09;Q12905;X6R6Z1	Interleukin enhancer-binding factor 2	ILF2	6	6	6	23.9	23.9	23.9	38.91	0	40.604	6183700000	64	0.484529	0.814968	NaN	0.357217	0.255076	0.0715313
	0.464389	0.419679	P14324;A0A087X1D8;A0A087X090;A0A087WVN4;A0A087WTP2	P14324;A0A087X1D8;A0A087X090;A0A087WVN4	Farnesyl pyrophosphate synthase	FDPS	6	6	6	17.2	17.2	17.2	48.275	0	22.496	10585000000	54	NaN	1.05542	1.4665	1.09815	0.313197	1.11249
	0.533354	0.409753	A0A087WVQ6;Q00610;J3KS13;A0A087WX41;P53675;J3QL20;J3KSQ2	A0A087WVQ6;Q00610	Clathrin heavy chain;Clathrin heavy chain 1	CLTC	21	21	21	16.9	16.9	16.9	192.06	0	112.21	3848000000	91	-0.904231	-0.0423012	0.21497	-0.635219	-0.672006	-0.653599
	0.528819	0.397318	Q9Y265;E7ETR0;H7C4G5;J3QLR1;H7C4I3	Q9Y265;E7ETR0	RuvB-like 1	RUVBL1	11	11	11	33.1	33.1	33.1	50.227	0	57.386	3945200000	53	NaN	0.0390778	-0.0387554	-0.677833	NaN	-0.116482
	0.643962	0.396796	P29401;A0A0B4J1R6;E9PFF2;F8W888;F8WAX4	P29401;A0A0B4J1R6;E9PFF2	Transketolase	TKT	21	21	21	42.1	42.1	42.1	67.877	0	177.69	37102000000	250	2.43033	3.322	2.83681	2.47085	2.28237	2.64553
	0.283901	0.39569	Q9Y617	Q9Y617	Phosphoserine aminotransferase	PSAT1	12	12	12	36.5	36.5	36.5	40.422	0	45.713	3769700000	57	-1.255	-0.367397	0.163521	NaN	-1.02478	-0.739191
	0.318346	0.386123	P27824;H0Y9Q7;D6RGY2;D6RAU8;D6RB85;D6RDP7;D6RFL1;D6RAQ8;H0Y9H1;D6RHJ3;D6RD16	P27824	Calnexin	CANX	15	15	15	29.1	29.1	29.1	67.567	0	72.054	9519000000	109	0.105718	0.148947	NaN	-0.561013	-0.696496	0.481138
	0.917284	0.373761	P05164;J3QSF7	P05164	Myeloperoxidase;Myeloperoxidase;89 kDa myeloperoxidase;84 kDa myeloperoxidase;Myeloperoxidase light chain;Myeloperoxidase heavy chain	MPO	52	52	48	66.4	66.4	62.3	83.868	0	323.31	1320700000000	2324	7.79298	7.84745	7.83761	7.37339	7.17055	7.81282
	0.599395	0.364861	P09972;A8MVZ9;J3KSV6;J3QKP5;C9J8F3;J3QKK1;K7EKH5	P09972;A8MVZ9;J3KSV6;J3QKP5;C9J8F3	Fructose-bisphosphate aldolase C;Fructose-bisphosphate aldolase	ALDOC	15	11	11	48.1	36.5	36.5	39.455	0	189.55	11076000000	118	0.230859	0.427761	0.371826	-0.291881	-0.283	0.510744
	0.260929	0.361062	P61160;F5H6T1;A0A1B0GWD0;A0A1B0GWH0	P61160;F5H6T1	Actin-related protein 2	ACTR2	8	8	8	22.3	22.3	22.3	44.76	0	46.95	2701500000	58	-0.64269	-0.299984	NaN	-1.30676	NaN	-0.358034
	0.152111	0.358099	P37268;E9PNM1;A0A1W2PQ47;E9PJG4;E9PS69;E9PQ90;E9PNJ2;E9PSH1	P37268;E9PNM1;A0A1W2PQ47;E9PJG4	Squalene synthase	FDFT1	12	12	12	33.3	33.3	33.3	48.115	0	162.24	11154000000	82	0.559131	0.14304	1.91893	NaN	-0.164653	1.19586
	0.78976	0.352862	P45880;A0A0A0MR02;Q5JSD2;Q5JSD1;A2A3S1	P45880;A0A0A0MR02;Q5JSD2;Q5JSD1	Voltage-dependent anion-selective channel protein 2	VDAC2	18	18	18	67.3	67.3	67.3	31.566	0	323.31	217280000000	619	5.50005	5.55644	5.17692	4.90318	4.87576	5.39588
	0.881245	0.349102	P08238;Q58FF7;Q58FF8	P08238	Heat shock protein HSP 90-beta	HSP90AB1	29	29	17	40.9	40.9	29.8	83.263	0	323.31	155460000000	474	4.46515	4.9451	5.04188	4.37481	4.501	4.52903
	0.310027	0.346569	F5GZS6;J3KPF3;P08195;H0YFS2;F5GZI0;F5GZR9;H0YFX4	F5GZS6;J3KPF3;P08195	4F2 cell-surface antigen heavy chain	SLC3A2	10	10	7	22.9	22.9	17.2	64.872	0	74.142	4680600000	75	NaN	-0.681843	-0.333714	-1.22513	-1.13527	-0.202639
	0.453685	0.343846	P08133;E5RK69;E7EMC6;E5RJF5;E5RK63;E5RFF0;H0YC77;E5RI05;E5RIU8;E5RJR0	P08133;E5RK69;E7EMC6	Annexin A6;Annexin	ANXA6	20	20	20	31.8	31.8	31.8	75.872	0	128.79	12296000000	135	0.628076	0.673594	1.01276	0.352506	-0.0559378	0.98632
	0.743181	0.34347	P11586;F5H2F4;V9GYY3	P11586;F5H2F4	C-1-tetrahydrofolate synthase, cytoplasmic;Methylenetetrahydrofolate dehydrogenase;Methenyltetrahydrofolate cyclohydrolase;Formyltetrahydrofolate synthetase;C-1-tetrahydrofolate synthase, cytoplasmic, N-terminally processed	MTHFD1	20	20	20	23.9	23.9	23.9	101.56	0	61.853	4397500000	94	-0.483375	-0.266691	-0.339403	-0.595645	-1.09906	-0.425173
	0.342479	0.342459	P62851	P62851	40S ribosomal protein S25	RPS25	3	3	3	24	24	24	13.742	0	14.395	8359500000	41	NaN	0.691742	0.289566	-0.00594997	-0.253507	0.704041
	0.658547	0.327025	P63244;J3KPE3;D6RHH4;D6R9L0;H0Y8W2;D6RAC2;D6R9Z1;D6RFX4;H0YAF8;H0YAM7;D6REE5;D6RBD0;D6RFZ9;D6RAU2;E9PD14;H0Y8R5;D6RGK8;D6R909;D6RF23;D6RHJ5;H0Y9P0;D6RDI0	P63244;J3KPE3;D6RHH4;D6R9L0;H0Y8W2;D6RAC2;D6R9Z1;D6RFX4;H0YAF8;H0YAM7;D6REE5;D6RBD0;D6RFZ9	Guanine nucleotide-binding protein subunit beta-2-like 1;Guanine nucleotide-binding protein subunit beta-2-like 1, N-terminally processed	GNB2L1	14	14	14	52.1	52.1	52.1	35.076	0	103.74	8588100000	117	0.512023	1.00747	1.0458	0.238847	0.68962	0.655754
	0.382168	0.314859	P21796;C9JI87	P21796;C9JI87	Voltage-dependent anion-selective channel protein 1	VDAC1	22	22	22	80.2	80.2	80.2	30.772	0	323.31	275900000000	562	5.97779	6.10049	5.67061	5.41765	5.15891	6.22776
	0.392536	0.310867	Q15365	Q15365	Poly(rC)-binding protein 1	PCBP1	8	8	6	36.2	36.2	27.5	37.497	0	86.251	17246000000	125	1.7442	1.97079	1.76314	0.995563	1.43309	2.11687
	0.397001	0.310295	P52209;K7EM49;K7EMN2;K7EPF6;K7ELN9	P52209;K7EM49;K7EMN2;K7EPF6	6-phosphogluconate dehydrogenase, decarboxylating	PGD	15	15	15	36.9	36.9	36.9	53.139	0	92.416	6477700000	93	0.00367069	0.351683	0.74169	0.0108175	-0.35793	0.513271
	0.282546	0.301286	Q96AG4;I3L223	Q96AG4	Leucine-rich repeat-containing protein 59	LRRC59	9	9	9	32.2	32.2	32.2	34.93	0	74.065	10648000000	90	-0.338729	0.923304	0.902672	0.0324793	0.167933	0.382975
	0.136256	0.300983	P15880;H0YEN5;E9PMM9;I3L404;E9PPT0;E9PM36;E9PQD7	P15880;H0YEN5;E9PMM9;I3L404;E9PPT0;E9PM36;E9PQD7	40S ribosomal protein S2	RPS2	7	7	7	27	27	27	31.324	0	19.903	1209000000	45	NaN	-2.60969	-1.13338	NaN	-1.98695	-2.35809
	0.291618	0.298637	P23396;E9PL09;E9PPU1;F2Z2S8;H0YF32;H0YCJ7;H0YEU2;E9PQ96;E9PSF4;E9PJH4;E9PK82;H0YES8;E9PQX2	P23396;E9PL09;E9PPU1;F2Z2S8;H0YF32;H0YCJ7;H0YEU2	40S ribosomal protein S3	RPS3	12	12	12	45.3	45.3	45.3	26.688	0	43.802	4926100000	70	0.117646	NaN	0.336781	-0.642253	0.0302134	0.39777
	0.445607	0.271958	Q8TEM1	Q8TEM1	Nuclear pore membrane glycoprotein 210	NUP210	9	9	9	6.6	6.6	6.6	205.11	0	33.916	3606700000	52	-0.869119	-0.746508	-0.159208	-1.13871	-0.801351	-0.650652
	0.56475	0.266103	P26583;D6R9A6	P26583;D6R9A6	High mobility group protein B2	HMGB2	11	11	9	35.9	35.9	24.9	24.033	0	37.221	2308500000	101	NaN	-1.75873	-1.27211	-1.88319	-1.66798	-1.79341
	0.300708	0.2636	P61978;Q5T6W2;S4R359;S4R457	P61978;Q5T6W2	Heterogeneous nuclear ribonucleoprotein K	HNRNPK	15	15	15	38.4	38.4	38.4	50.976	0	112.42	12389000000	157	0.711499	1.28357	1.65647	0.563045	0.949553	1.34814
	0.468515	0.261388	B1AK87;B1AK88	B1AK87;B1AK88		CAPZB	10	10	2	45.8	45.8	5.8	29.295	0	49.317	4210300000	67	-0.287408	-0.467709	-0.161283	-0.453464	-0.999877	-0.247223
	0.50076	0.261298	P24752;E9PRQ6;H0YEL7	P24752	Acetyl-CoA acetyltransferase, mitochondrial	ACAT1	12	12	12	38.9	38.9	38.9	45.199	0	236.65	4812600000	92	-0.148002	-0.179565	-0.566061	-0.920793	-0.317685	-0.439043
	0.842823	0.249712	P04075;J3KPS3;H3BQN4;H3BPS8;H3BUH7;H3BR04;H3BMQ8;H3BU78;H3BR68;A0A087WXX2;A0A3B3IS80;P05062	P04075;J3KPS3;H3BQN4;H3BPS8;H3BUH7	Fructose-bisphosphate aldolase A;Fructose-bisphosphate aldolase	ALDOA	31	31	27	86.3	86.3	74.7	39.42	0	323.31	163470000000	501	4.61057	4.7262	4.93148	4.37586	4.43911	4.70413
	0.137227	0.236222	P12004	P12004	Proliferating cell nuclear antigen	PCNA	9	9	9	49.8	49.8	49.8	28.768	0	237.74	10514000000	117	0.131349	-0.198124	0.936886	0.241843	-0.959544	0.879147
	0.261622	0.225223	A0A286YF22;O43175;A0A2C9F2M7;A0A286YFA2;A0A286YFL2;A0A286YFM8;A0A286YER3;A0A286YFC8;A0A286YFB2;A0A286YF78;A0A286YF34;A0A286YFF3;A0A286YFK5;A0A286YFE1	A0A286YF22;O43175;A0A2C9F2M7;A0A286YFA2;A0A286YFL2;A0A286YFM8	D-3-phosphoglycerate dehydrogenase	PHGDH	16	16	16	33.5	33.5	33.5	55.938	0	154.35	35951000000	185	1.73127	2.18576	2.83025	1.95451	1.84691	2.27019
	0.130877	0.208838	M0R0F0;M0R0R2;P46782;M0QZN2	M0R0F0;M0R0R2;P46782;M0QZN2	40S ribosomal protein S5;40S ribosomal protein S5, N-terminally processed	RPS5	7	7	7	32.5	32.5	32.5	22.391	0	118.22	11757000000	61	-0.0928888	1.37198	1.85796	0.872132	0.827937	0.810472
	0.246542	0.208608	P49368;B4DUR8;E9PRC8;Q5SZX6;E9PQ35;E9PM09;Q5SZW8;Q5SZX9	P49368;B4DUR8	T-complex protein 1 subunit gamma	CCT3	18	18	18	38.3	38.3	38.3	60.533	0	109.99	12104000000	121	0.451077	0.998629	1.31267	0.697803	NaN	0.726566
	0.591522	0.193094	P40926;G3XAL0	P40926;G3XAL0	Malate dehydrogenase, mitochondrial;Malate dehydrogenase	MDH2	17	17	17	61.8	61.8	61.8	35.503	0	167.18	36792000000	269	2.32774	2.54731	2.68628	2.24355	2.20838	2.53012
	0.164098	0.192692	O95197;B7Z4M1;F5H891;F5GWG7;F5H617	O95197	Reticulon-3	RTN3	3	3	3	5	5	5	112.61	0	41.871	10055000000	51	NaN	1.23837	0.949694	0.308852	0.97232	1.42285
	0.282575	0.184325	P61158;B4DXW1;F8WEW2;F8WE84;F8WDR7;A0A0A0MTI9;H7C4J1;C9IZN3;Q9C0K3;Q9P1U1	P61158;B4DXW1	Actin-related protein 3	ACTR3	14	14	14	45.5	45.5	45.5	47.371	0	90.507	4778600000	74	-0.21498	0.110271	0.464703	-0.408689	0.0561571	0.159552
	0.330826	0.181279	P53396;K7ESG8	P53396	ATP-citrate synthase	ACLY	17	17	17	19.6	19.6	19.6	120.84	0	131.61	4953700000	99	NaN	-0.0283394	0.136753	NaN	0.0588293	-0.312973
	0.15618	0.175129	P60842;J3KT12;J3KTB5;J3QS69;J3KSZ0;J3QLN6;J3QR64;J3QL43;J3KTN0;J3QKZ9;J3KS25;J3KT04;J3KS93;E7EMV8;J3KSN7;J3QL52	P60842;J3KT12;J3KTB5;J3QS69;J3KSZ0	Eukaryotic initiation factor 4A-I	EIF4A1	11	11	7	35.2	35.2	22.2	46.153	0	100.16	4957700000	80	NaN	-0.642168	0.299658	-0.613395	-0.377376	-0.0483818
	0.169335	0.164902	P22234;E9PBS1;D6RF62	P22234;E9PBS1;D6RF62	Multifunctional protein ADE2;Phosphoribosylaminoimidazole-succinocarboxamide synthase;Phosphoribosylaminoimidazole carboxylase	PAICS	13	13	13	30.4	30.4	30.4	47.079	0	103.81	5997000000	114	-0.412702	0.0410156	0.407721	-0.69419	0.248824	-0.0133057
	0.331962	0.164038	A0A087WWU8;Q5HYB6;D6R904;Q5VU61;D6RFM2;K7ERG3;K7ENT6;A0A2R8YH90;A0A2R8YEU4;A0A2R8YE05;K7EP68;H0YKP3;H0YK48;Q5TCU8;CON__Q3SX28;Q5TCU3;A0A0S2Z4G6;A7XZE4;B7Z596;H0YKJ4;H7BYY1;P07951;H0YKX5;F5H7S3;Q6ZN40;H0YL80;H0YNC7;P09493;A0A2R8YHD2;K7EPV9;K7EMU5	A0A087WWU8;Q5HYB6;D6R904;Q5VU61		TPM3;DKFZp686J1372	18	18	10	54.6	54.6	19.4	26.42	0	124.5	13684000000	159	0.652284	1.15701	1.20238	0.8996	0.641265	0.978704
	0.287175	0.139729	P13639	P13639	Elongation factor 2	EEF2	26	26	25	36.9	36.9	35.8	95.337	0	159.83	29494000000	236	1.8955	2.33154	2.52909	2.07415	2.03344	2.22935
	0.124787	0.138489	P00338;F5GXY2;F5GYU2;F5GXH2;F5H5J4;F5H6W8;F5GZQ4;F5H8H6;F5GXC7;F5GWW2;F5GXU1	P00338;F5GXY2;F5GYU2	L-lactate dehydrogenase A chain	LDHA	21	21	20	65.4	65.4	61.7	36.688	0	323.31	53106000000	231	2.67243	3.30674	3.32798	2.8151	2.45567	3.62091
	0.112673	0.13695	A0A3B3IU45;P33991;A0A3B3ITP6;A0A3B3IT92;A0A3B3IS57;E5RG31;A0A3B3IRR8	A0A3B3IU45;P33991;A0A3B3ITP6;A0A3B3IT92;A0A3B3IS57;E5RG31	DNA replication licensing factor MCM4	MCM4	13	13	13	22.9	22.9	22.9	91.19	0	56.316	4453600000	62	-1.00492	NaN	0.0540524	-0.840787	-0.376443	-0.619923
	0.0730042	0.135914	Q06830;A0A0A0MSI0;A0A0A0MRQ5;P32119	Q06830;A0A0A0MSI0	Peroxiredoxin-1	PRDX1	14	14	14	61.8	61.8	61.8	22.11	0	93.442	21303000000	155	0.526673	1.88639	2.56948	1.16362	1.39003	2.02115
	0.149427	0.135872	Q15084	Q15084	Protein disulfide-isomerase A6	PDIA6	12	12	12	34.8	34.8	34.8	48.121	0	148.84	16312000000	112	1.5544	1.23898	1.47871	0.860482	1.07769	1.9263
	0.163836	0.131052	P37837;F2Z393;E9PM01;E9PKI8	P37837;F2Z393	Transaldolase	TALDO1	14	14	14	40.1	40.1	40.1	37.54	0	58.391	27686000000	172	1.57001	2.31667	1.97601	1.6626	1.5677	2.23924
	0.275408	0.130499	G3V5Q1;G3V3M6;P27695;A0A0C4DGK8;G3V3C7;G3V5D9;G3V5M0;G3V359;H7C4A8;G3V3Y6	G3V5Q1;G3V3M6;P27695;A0A0C4DGK8;G3V3C7;G3V5D9;G3V5M0;G3V359;H7C4A8	DNA-(apurinic or apyrimidinic site) lyase;DNA-(apurinic or apyrimidinic site) lyase, mitochondrial	APEX1	8	8	8	39.7	39.7	39.7	27.125	0	42.976	2867100000	61	-0.797063	-0.866884	-0.657644	-1.26074	-0.770312	-0.682034
	0.239102	0.128224	P13489;E9PMJ3;E9PLZ3;E9PIM9;H0YCR7;E9PIK5;E9PMN0;E9PMA9	P13489	Ribonuclease inhibitor	RNH1	11	11	11	34.9	34.9	34.9	49.973	0	235.11	6717900000	79	0.28202	0.470354	-0.0252151	0.0428247	0.409612	-0.109949
	0.281138	0.124926	P11021	P11021	78 kDa glucose-regulated protein	HSPA5	28	28	27	46.3	46.3	46.3	72.332	0	224.69	38824000000	307	2.82633	2.97735	2.80674	2.4064	2.88009	2.94915
	0.205369	0.118096	P04406;E7EUT5;O14556	P04406;E7EUT5	Glyceraldehyde-3-phosphate dehydrogenase	GAPDH	17	17	17	59.7	59.7	59.7	36.053	0	304.75	73148000000	260	3.2456	3.86006	3.26449	3.26878	3.22408	3.523
	0.125022	0.101945	Q8NBX0	Q8NBX0	Saccharopine dehydrogenase-like oxidoreductase	SCCPDH	7	7	7	23.8	23.8	23.8	47.151	0	56.818	5279800000	53	0.350633	0.0965595	-0.106958	-0.186824	-0.319699	0.540922
	0.203403	0.0975898	P55072;C9JUP7;C9IZA5	P55072	Transitional endoplasmic reticulum ATPase	VCP	18	18	18	30.3	30.3	30.3	89.321	0	235.39	9248700000	126	0.496678	0.723885	0.732258	0.244197	0.823279	0.592575
	0.0613627	0.0873173	Q86VP6;A0A0C4DGH5;H0YH27;F5H6I6;A0A3B3ISC4;F8WBB8;O75155	Q86VP6;A0A0C4DGH5	Cullin-associated NEDD8-dissociated protein 1	CAND1	15	15	15	14.1	14.1	14.1	136.37	0	82.07	4398300000	72	-1.32054	-0.671398	-0.0622101	-0.61374	NaN	-0.930325
	0.0895404	0.0797764	P30041	P30041	Peroxiredoxin-6	PRDX6	11	11	11	48.7	48.7	48.7	25.035	0	117.9	10144000000	95	1.04211	1.0161	1.17178	0.375852	1.23525	1.37956
	0.088512	0.0762224	P23528;G3V1A4;E9PP50;E9PK25;E9PLJ3;E9PS23;E9PQB7;Q9Y281	P23528;G3V1A4;E9PP50;E9PK25;E9PLJ3;E9PS23;E9PQB7	Cofilin-1	CFL1	10	10	10	62.7	62.7	62.7	18.502	0	120.51	25913000000	160	1.7372	2.11683	1.89254	1.58211	1.52623	2.40956
	0.0834629	0.0750081	P25705;K7EK77;K7ENJ4;K7ERX7;K7EJP1;K7EQH4;K7ESA0	P25705;K7EK77	ATP synthase subunit alpha, mitochondrial	ATP5A1	18	18	18	35.3	35.3	35.3	59.75	0	205.9	12146000000	124	0.441619	1.42116	0.65498	0.554711	0.796519	0.941502
	0.0746903	0.0658878	P78371;F5GWF6;F8VQ14	P78371;F5GWF6;F8VQ14	T-complex protein 1 subunit beta	CCT2	20	20	20	51	51	51	57.488	0	191.28	13773000000	123	1.07095	1.11068	0.88549	1.33007	0.35875	1.18065
	0.0947231	0.0614295	P46977;A0A0C4DH80;E9PN73;E9PI32	P46977	Dolichyl-diphosphooligosaccharide--protein glycosyltransferase subunit STT3A	STT3A	8	8	7	10.1	10.1	9.1	80.529	0	20.215	3397700000	59	-0.657289	-0.529438	-0.64468	-0.96786	NaN	-0.375937
	0.0329903	0.0522159	P31946;Q4VY20;Q4VY19;A0A0J9YWE8;A0A0J9YWZ2	P31946	14-3-3 protein beta/alpha;14-3-3 protein beta/alpha, N-terminally processed	YWHAB	12	8	6	48.4	37.4	30.9	28.082	0	91.224	3504600000	76	-1.34067	-1.54408	-0.147783	-0.914817	-1.65773	-0.616636
	0.0451097	0.0507714	M0R3D6;M0R1A7;M0R117;Q02543;M0R0P7	M0R3D6;M0R1A7;M0R117;Q02543;M0R0P7	60S ribosomal protein L18a	RPL18A	3	3	3	18.4	18.4	18.4	16.714	0	40.921	2509200000	39	-1.5546	-0.47027	-1.28427	-1.55567	-1.0162	-0.889587
	0.0755987	0.040002	Q99497;K7ELW0;K7EN27	Q99497;K7ELW0;K7EN27	Protein deglycase DJ-1	PARK7	8	8	8	52.4	52.4	52.4	19.891	0	37.71	10595000000	77	0.689013	0.622278	NaN	0.498836	0.454162	0.893934
	0.0217278	0.0313571	P14625;Q96GW1;A0A1W2PRR1;F8W026;H0YIV0;Q58FF3	P14625	Endoplasmin	HSP90B1	22	20	20	30.8	29	29	92.468	0	142.6	20888000000	153	0.961995	1.74403	2.56887	1.60668	1.98464	1.58951
	0.125755	0.0224346	P34897;H0YIZ0;G3V2Y4;G3V5L0;G3V4W5;G3V241;G3V3Y8;G3V4T0;G3V4X0;G3V2W0;G3V2E4;G3V540	P34897;H0YIZ0;G3V2Y4	Serine hydroxymethyltransferase, mitochondrial;Serine hydroxymethyltransferase	SHMT2	11	11	11	23.8	23.8	23.8	55.992	0	75.72	8847600000	99	0.600532	0.543688	0.724789	0.675485	0.567275	0.558945
	0.00298113	0.00351175	P40429;Q8J015;M0QYS1;Q6NVV1;M0QZU1;A0A096LPE0	P40429;Q8J015;M0QYS1;Q6NVV1	60S ribosomal protein L13a;Putative 60S ribosomal protein L13a protein RPL13AP3	RPL13A;RPL13a;RPL13AP3	8	8	8	29.6	29.6	29.6	23.577	0	19.362	6952000000	70	0.690761	0.788023	0.897167	0.108354	0.833385	1.42368
	0.00211398	0.00268968	Q8WUM4;A0A3B3IT07;C9IZF9;F8WEQ7;F8WBR8;F8WDK9	Q8WUM4	Programmed cell death 6-interacting protein	PDCD6IP	23	23	23	32.6	32.6	32.6	96.022	0	137.69	8083100000	148	-0.0769548	-0.563505	-0.215147	-1.03482	-0.105357	0.276503
	0.0111263	-0.0121872	Q92598;A0A0A0MSM0;R4GN69;Q5TBM3	Q92598;A0A0A0MSM0	Heat shock protein 105 kDa	HSPH1	15	13	12	20.9	18.3	16.7	96.864	0	80.698	3232900000	78	-1.58092	-1.00319	-0.656395	NaN	-1.15493	-0.981028
	0.00818647	-0.013744	Q01469;I6L8B7;A8MUU1	Q01469;I6L8B7	Fatty acid-binding protein, epidermal	FABP5	8	8	8	69.6	69.6	69.6	15.164	0	73.95	4942200000	72	-0.520604	0.279787	0.160091	-0.629382	0.960336	-0.370447
	0.0188073	-0.0206798	P19338;H7BY16	P19338;H7BY16	Nucleolin	NCL	15	15	15	27.3	27.3	27.3	76.613	0	160.86	11889000000	117	0.261872	0.62163	1.12239	0.737912	0.203815	1.1262
	0.0234632	-0.0450721	P11169;Q8TDB8	P11169;Q8TDB8	Solute carrier family 2, facilitated glucose transporter member 3;Solute carrier family 2, facilitated glucose transporter member 14	SLC2A3;SLC2A14	5	5	5	11.7	11.7	11.7	53.924	0	33.553	4355600000	45	NaN	-0.450474	0.0547676	NaN	-0.702687	0.397125
	0.0517068	-0.0549307	A0A087WT44;P30519;I3L159;I3L1F5;I3L276;I3L4P8;A0A1B0GXH0;I3L463;I3L1Y2	A0A087WT44;P30519;I3L159;I3L1F5	Heme oxygenase 2	HMOX2	16	16	16	46.8	46.8	46.8	41.669	0	145.04	19731000000	166	1.28787	2.12863	1.8869	1.50585	1.61007	2.35226
	0.0724841	-0.0666121	A0A1X7SBZ2;A0A1W2PQ51;Q92841;A0A0U1RQJ0	A0A1X7SBZ2;A0A1W2PQ51;Q92841	Probable ATP-dependent RNA helicase DDX17	DDX17	13	13	9	20.9	20.9	14.4	80.253	0	70.325	4061700000	72	-0.413156	-0.239498	NaN	-0.695287	-0.213016	0.129158
	0.0837879	-0.0718234	P60866;E5RJX2;E5RIP1;G3XAN0	P60866;E5RJX2;E5RIP1	40S ribosomal protein S20	RPS20	4	4	4	28.6	28.6	28.6	13.373	0	29.655	13155000000	84	0.500606	1.1009	1.27164	1.07585	0.67368	1.33908
	0.0448905	-0.0740951	A0A1X7SBS1;A0A1W2PPS1;Q00839;A0A1W2PP35;A0A1W2PQL0;A0A1W2PP34;A0A1W2PPL4;A0A1W2PPH7;Q5RI18;A0A1W2PRZ7;A0A1W2PQ74;A0A1W2PQD4;A0A1W2PPE9;A0A1W2PP22	A0A1X7SBS1;A0A1W2PPS1;Q00839;A0A1W2PP35;A0A1W2PQL0;A0A1W2PP34;A0A1W2PPL4;A0A1W2PPH7;Q5RI18;A0A1W2PRZ7;A0A1W2PQ74;A0A1W2PQD4	Heterogeneous nuclear ribonucleoprotein U	HNRNPU	16	16	16	25.3	25.3	25.3	81.794	0	110.26	10738000000	130	-0.149989	0.644413	1.61271	0.297685	0.964849	1.06688
	0.0889588	-0.108664	I3L3P7;P62244;I3L246;H3BV27;H3BT37;I3L303;H3BVC7	I3L3P7;P62244;I3L246;H3BV27;H3BT37;I3L303	40S ribosomal protein S15a	RPS15A	6	6	3	47	47	30	11.477	0	18.493	5636300000	66	NaN	-0.273636	-0.605099	-0.315209	-0.884048	0.207146
	0.105119	-0.115963	P06748;E5RGW4;E5RI98	P06748	Nucleophosmin	NPM1	8	8	8	40.5	40.5	40.5	32.575	0	228.09	37466000000	121	2.32715	2.5637	2.80094	1.94922	2.91262	3.17784
	0.139588	-0.116123	P62913;Q5VVC8	P62913;Q5VVC8	60S ribosomal protein L11	RPL11	4	4	4	21.3	21.3	21.3	20.252	0	26.239	7500000000	51	0.216458	0.600163	0.205448	-0.0918665	0.81993	0.642374
	0.298276	-0.117214	P22314;Q5JRR6;Q5JRR9;Q5JRS0;Q5JRS1;Q5JRS3;Q5JRS2	P22314	Ubiquitin-like modifier-activating enzyme 1	UBA1	17	17	17	20.4	20.4	20.4	117.85	0	281.79	20921000000	176	1.54094	1.70444	1.78284	1.60534	1.70125	2.07327
	0.220552	-0.131223	P60709;A0A2R8Y793;G5E9R0;E7EVS6;A0A2R8YGF8;C9JUM1;C9JZR7;C9JTX5;A0A2R8YFE2;A0A2R8YEA7;Q562R1;P0CG38;Q9BYX7;P0CG39;F8WCH0	P60709;A0A2R8Y793	Actin, cytoplasmic 1;Actin, cytoplasmic 1, N-terminally processed	ACTB	26	26	2	72.3	72.3	7.2	41.736	0	323.31	557580000000	1236	6.342	6.3793	6.20017	6.16017	6.2702	6.88475
	0.314424	-0.148331	Q15366;H3BRU6;F8VZX2;F8VXH9;F8W0G4;F8W1G6;J3QT27;E9PFP8;P57721;H3BSS4;F8VRH0;F8VTZ0;H3BND9	Q15366;H3BRU6;F8VZX2;F8VXH9;F8W0G4	Poly(rC)-binding protein 2	PCBP2	7	5	5	29.6	21.1	21.1	38.58	0	16.62	5716600000	50	NaN	0.188749	-0.0120506	NaN	0.0939665	0.379395
	0.0821059	-0.165028	D6RG13;P61247;D6RAT0;D6RB09;E9PFI5;H0Y9Y4;D6R9B6;H0Y8L7;D6RAS7;D6RED7;D6RGE0;D6RI02	D6RG13;P61247;D6RAT0;D6RB09;E9PFI5;H0Y9Y4;D6R9B6;H0Y8L7;D6RAS7	40S ribosomal protein S3a	RPS3A	9	9	9	42.6	42.6	42.6	25.608	0	32.001	3430000000	71	-1.50504	-1.95724	0.305376	-0.801667	-1.20497	-0.655184
	0.0804035	-0.169568	P46776;E9PJD9;E9PLL6;E9PLX7	P46776;E9PJD9;E9PLL6;E9PLX7	60S ribosomal protein L27a	RPL27A	6	6	6	39.2	39.2	39.2	16.561	0	22.747	12207000000	68	0.0528021	1.97924	1.90578	0.701837	1.99185	1.75284
	0.23178	-0.223681	P36578;H3BM89;H3BU31;H3BTP7	P36578;H3BM89	60S ribosomal protein L4	RPL4	18	18	18	46.1	46.1	46.1	47.697	0	124.92	19410000000	196	1.54035	1.30058	2.36675	1.56768	2.1106	2.20045
	0.186302	-0.247754	P62753;A2A3R5;A2A3R7	P62753;A2A3R5	40S ribosomal protein S6	RPS6	9	9	9	32.9	32.9	32.9	28.68	0	27.984	5364700000	51	NaN	0.304302	-0.0540924	-0.356942	0.63971	0.835808
	0.205731	-0.276713	P12236;P12235;V9GYG0	P12236;P12235	ADP/ATP translocase 3;ADP/ATP translocase 3, N-terminally processed;ADP/ATP translocase 1	SLC25A6;SLC25A4	13	13	6	50	50	30.5	32.866	0	129.29	9782500000	104	-0.653659	-0.0678463	0.963531	0.0660315	0.22638	0.779755
	1.19879	-0.283476	B7Z645;H0YAA0	B7Z645		SYNCRIP	13	13	1	24.6	24.6	2.2	52.046	0	101.54	10755000000	72	0.714622	0.557074	0.53566	0.706782	0.916858	1.03414
	0.55869	-0.290706	P00558;P07205	P00558	Phosphoglycerate kinase 1	PGK1	29	29	29	73.1	73.1	73.1	44.614	0	323.31	103810000000	474	3.75883	3.7672	4.03996	4.03855	3.8455	4.55405
	0.230256	-0.293381	Q9Y3U8;J3QSB5;J3KTD3	Q9Y3U8;J3QSB5	60S ribosomal protein L36	RPL36	6	6	6	34.3	34.3	34.3	12.254	0	36.978	4877200000	89	NaN	-0.632261	0.0650978	-0.618125	0.410218	0.237305
	0.538932	-0.30715	P09211;A8MX94;A0A087X2E9;A0A2R8Y5E5;A0A087X243	P09211;A8MX94	Glutathione S-transferase P	GSTP1	9	9	9	53.8	53.8	53.8	23.356	0	323.31	37514000000	169	2.01942	2.42302	2.62666	2.60366	2.39077	2.99613
	0.296387	-0.308201	P31146;H3BRY3;H3BTU6;H3BRJ0;H3BNA2;H3BU76;H3BSL1	P31146;H3BRY3	Coronin-1A;Coronin	CORO1A	18	18	18	34.3	34.3	34.3	51.026	0	74.338	14379000000	149	0.430896	1.04107	1.54871	0.775441	1.54227	1.62757
	0.509373	-0.309081	P13796;Q5TBN3;A0A0A0MSQ0;P13797;Q5TBN5;U3KQI3;Q14651;C9JAM8	P13796	Plastin-2	LCP1	34	34	34	66.8	66.8	66.8	70.288	0	323.31	68501000000	431	3.11692	3.38049	3.0619	3.19718	3.30391	3.98546
	0.513149	-0.327631	P26639;D6R9F8;D6RCA5;D6RDJ6	P26639	Threonine--tRNA ligase, cytoplasmic	TARS	8	8	8	14	14	14	83.434	0	83.745	5161100000	71	0.00384045	-0.170313	-0.889051	-0.117047	0.0898428	-0.0454254
	0.24206	-0.355911	P51149;C9J592;C9J8S3;C9IZZ0;C9J4V0;C9J4S4;C9J7D1	P51149;C9J592;C9J8S3;C9IZZ0;C9J4V0;C9J4S4	Ras-related protein Rab-7a	RAB7A	8	8	8	47.3	47.3	47.3	23.489	0	86.587	9357500000	79	-1.07422	0.572872	0.609062	0.133012	0.334626	0.707809
	0.407934	-0.356661	P62937;F8WE65;C9J5S7;E5RIZ5;P0DN26;A0A0H2UH34;A0A0B4J2A2;A0A075B767;A0A075B759;Q9Y536;F5H284;P0DN37	P62937;F8WE65;C9J5S7	Peptidyl-prolyl cis-trans isomerase A;Peptidyl-prolyl cis-trans isomerase A, N-terminally processed;Peptidyl-prolyl cis-trans isomerase	PPIA	13	13	13	71.5	71.5	71.5	18.012	0	169.25	29213000000	241	1.61108	1.81267	1.87341	1.66032	1.86958	2.83725
	0.567456	-0.369969	Q3KNR6;P50502;H7C3I1;F6VDH7;Q8IZP2;Q8NFI4;F8WAQ7	Q3KNR6;P50502;H7C3I1;F6VDH7;Q8IZP2;Q8NFI4	Hsc70-interacting protein;Putative protein FAM10A4;Putative protein FAM10A5	ST13;ST13P4;ST13P5	4	4	4	23.2	23.2	23.2	23.911	0	35.388	3299700000	46	-1.02146	-0.668333	NaN	-0.746549	-0.561175	-0.117056
	0.722317	-0.371387	O14818;H0Y586;A0A087WYS6;Q8TAA3	O14818;H0Y586;A0A087WYS6;Q8TAA3	Proteasome subunit alpha type-7;Proteasome subunit alpha type-7-like	PSMA7;PSMA8	6	6	6	31	31	31	27.887	0	73.018	5693000000	60	-0.379565	NaN	-0.381813	0.180501	NaN	-0.199106
	0.358752	-0.381269	P62854;Q5JNZ5	P62854;Q5JNZ5	40S ribosomal protein S26;Putative 40S ribosomal protein S26-like 1	RPS26;RPS26P11	4	4	4	37.4	37.4	37.4	13.015	0	13.347	3230100000	49	NaN	-1.1563	-0.407389	-0.531104	NaN	-0.270042
	0.342332	-0.382437	P31948;F5H783;F5GXD8;H0YGI8	P31948;F5H783	Stress-induced-phosphoprotein 1	STIP1	16	16	16	36.3	36.3	36.3	62.639	0	47.501	7679000000	108	-0.870069	-0.376141	0.0455647	-0.751105	0.181682	0.51609
	0.524032	-0.383296	C9J9K3;A0A0C4DG17;P08865;F8WD59	C9J9K3;A0A0C4DG17;P08865;F8WD59	40S ribosomal protein SA	RPSA	8	8	8	42.6	42.6	42.6	29.404	0	97.87	7187500000	49	0.0847044	NaN	0.14237	0.107654	0.458608	0.924238
	0.282728	-0.390962	P50991	P50991	T-complex protein 1 subunit delta	CCT4	15	15	15	35.8	35.8	35.8	57.924	0	89.16	9994900000	121	-0.554677	NaN	0.536854	0.78242	-0.145377	0.509108
	0.417223	-0.416824	P62241;Q5JR95	P62241;Q5JR95	40S ribosomal protein S8	RPS8	9	9	9	45.2	45.2	45.2	24.205	0	222.07	11501000000	116	0.38359	0.857584	1.52757	0.807939	1.62504	1.58624
	0.479267	-0.440733	P05141;Q9H0C2	P05141	ADP/ATP translocase 2;ADP/ATP translocase 2, N-terminally processed	SLC25A5	12	5	5	35.9	19.5	19.5	32.852	0	14.21	6998800000	56	0.279349	-0.1467	-0.583666	NaN	0.0150251	0.565763
	0.808258	-0.444626	Q13085;Q59FY4;O00763;A0A087X0W4;A0A0C4DGT1;S4R3S7;A0A087X2F8;A0A087X126;F8W8T8;H0YGH5;A0A087WVR6;A0A087WWN5;A0A087WYK6	Q13085	Acetyl-CoA carboxylase 1;Biotin carboxylase	ACACA	41	41	41	24	24	24	265.55	0	247.32	19505000000	275	1.34896	1.85697	2.1473	2.02772	2.35365	2.30573
	0.456788	-0.454848	P12268;H0Y4R1;E7ETK5	P12268;H0Y4R1	Inosine-5-monophosphate dehydrogenase 2	IMPDH2	11	11	11	27.4	27.4	27.4	55.804	0	48.75	7266400000	122	0.148393	NaN	-0.676708	-0.0963697	0.602973	0.0654678
	1.29049	-0.458889	P60174;U3KPZ0;U3KQF3;U3KPS5	P60174	Triosephosphate isomerase	TPI1	15	15	15	67.8	67.8	67.8	30.791	0	303.88	56922000000	313	2.85398	2.70963	2.95685	3.07944	3.23059	3.5871
	0.869221	-0.472138	P10809;E7EXB4;E7ESH4	P10809	60 kDa heat shock protein, mitochondrial	HSPD1	23	23	23	42.4	42.4	42.4	61.054	0	271	62878000000	284	2.44041	2.60743	3.03618	3.29304	2.81173	3.39568
	1.00021	-0.477902	P33992;B1AHB1;B1AHB2;B1AHA9	P33992;B1AHB1	DNA replication licensing factor MCM5;DNA helicase	MCM5	11	11	11	20.2	20.2	20.2	82.285	0	40.907	6345700000	61	-0.409297	-0.409985	NaN	0.348254	0.0523558	-0.195826
	0.693961	-0.526572	Q02878;F8VZ45;U3KQR5;F8VR69;F8VZA3;F8VWR1;F8VU16	Q02878	60S ribosomal protein L6	RPL6	13	13	13	37.8	37.8	37.8	32.728	0	66.345	7081500000	123	NaN	0.478249	0.647732	0.630466	1.47209	1.16613
	1.25667	-0.540829	F8WCF6;P59998;F8WDD7;A0A0A6YYG9;H7C0A3;F8WE39;R4GN08;F8WDW3	F8WCF6;P59998;F8WDD7;A0A0A6YYG9;H7C0A3	Actin-related protein 2/3 complex subunit 4	ARPC4-TTLL3;ARPC4	6	6	6	32.6	32.6	32.6	21.058	0	35.758	7649200000	69	-0.0302706	0.232962	NaN	0.44032	0.64998	0.836224
	1.50639	-0.547552	P06733;A0A2R8Y6G6;K7EM90;A0A2R8YEM5;A0A2R8Y879;K7ERS8;A0A2R8YEG5;A0A2R8Y798;P09104;E5RI09;E5RG95;K7EPM1;K7EKN2;E5RGZ4;F5H0C8;A0A2R8Y6I8;F5H1C3	P06733;A0A2R8Y6G6	Alpha-enolase	ENO1	33	33	30	72.6	72.6	64.1	47.168	0	323.31	197930000000	751	4.45199	4.40637	4.37479	4.81023	4.77442	5.29116
	1.04092	-0.610607	O00299	O00299	Chloride intracellular channel protein 1	CLIC1	14	14	14	65.1	65.1	65.1	26.922	0	230.37	50574000000	223	2.40908	2.13467	2.7792	2.94361	2.76736	3.4438
	1.29334	-0.648712	P35637;H3BPE7;A0A075B7D9	P35637;H3BPE7	RNA-binding protein FUS	FUS	3	3	2	7.6	7.6	7.6	53.425	0	19.916	3241300000	62	-1.63262	-1.18575	-1.03267	-0.908441	-0.610312	-0.386148
	0.657309	-0.650315	P37802;X6RJP6;C9J5W6;Q9UI15	P37802;X6RJP6	Transgelin-2	TAGLN2	12	12	12	77.4	77.4	77.4	22.391	0	261.12	12376000000	141	-0.666064	-0.36269	0.650572	0.364606	0.276565	0.931591
	0.628327	-0.663557	P26373;J3QSB4;H3BTH3;H3BUK8;J3KS98	P26373;J3QSB4	60S ribosomal protein L13	RPL13	12	12	12	47.4	47.4	47.4	24.261	0	159.18	13580000000	160	-0.186727	0.731443	1.20034	0.803716	1.28108	1.65094
	0.993418	-0.678786	A0A024R4M0;P46781;B5MCT8;C9JM19;F2Z3C0;A8MXK4	A0A024R4M0;P46781;B5MCT8;C9JM19	40S ribosomal protein S9	RPS9	9	9	9	36.1	36.1	36.1	22.591	0	20.757	4697500000	73	-0.904023	-0.0906639	-0.487492	-0.0399981	0.6207	-0.0265217
	0.592767	-0.687939	H0YHA7;J3QQ67;Q07020;G3V203;F8VUA6;F8VYV2;A0A075B7A0	H0YHA7;J3QQ67;Q07020;G3V203;F8VUA6;F8VYV2;A0A075B7A0	60S ribosomal protein L18	RPL18	8	8	8	47.3	47.3	47.3	18.863	0	61.463	19096000000	116	NaN	1.55078	1.83192	1.65669	2.59269	2.88848
	0.720705	-0.6983	P27797;K7EJB9;K7EL50	P27797;K7EJB9	Calreticulin	CALR	12	12	12	45.6	45.6	45.6	48.141	0	129.95	31292000000	213	2.28444	1.23804	1.56616	2.02224	2.13468	3.02662
+	2.13519	-0.700792	P14618;H3BTN5;B4DNK4;H3BQ34;H3BR70;H3BT25;H3BUW1;H3BTJ2;H3BU13;H3BN34;H3BQZ3;P30613	P14618;H3BTN5;B4DNK4;H3BQ34;H3BR70	Pyruvate kinase PKM;Pyruvate kinase	PKM	27	27	27	61.6	61.6	61.6	57.936	0	323.31	107390000000	409	3.41897	3.6724	3.71342	4.29342	4.4877	4.12604
	1.25377	-0.721473	P09382;F8WEI7	P09382	Galectin-1	LGALS1	6	6	6	57	57	57	14.716	0	65.091	12932000000	112	0.902644	0.867939	0.221777	1.07764	1.56609	1.51305
	1.47821	-0.724146	Q96RQ3;E9PHF7;E9PG35;F5GYT8;G5E9X5;F8WDI3	Q96RQ3;E9PHF7;E9PG35;F5GYT8;G5E9X5	Methylcrotonoyl-CoA carboxylase subunit alpha, mitochondrial	MCCC1	24	24	24	40.4	40.4	40.4	80.472	0	323.31	60100000000	337	2.98589	3.56886	3.04646	3.6752	3.97625	4.12221
	0.542112	-0.805626	P35579;P35580;P35749;Q5BKV1;A0A2R8Y4C3;E7ERA5;A0A0C4DFM8;A1L2Z2;A0A087X0T3;P11055;B1AH99;Q9UKX2;Q9Y623;P12882;P13533;Q9UKX3;P13535;P12883;A7E2Y1	P35579	Myosin-9	MYH9	42	42	38	27.3	27.3	24.7	226.53	0	323.31	9189000000	173	-0.774724	-0.463091	-0.11404	-0.833657	1.30113	0.597555
	1.16585	-0.864064	P11940;A0A087WTT1;E7EQV3;E7ERJ7;H0YAR2;Q9H361;E5RJB9;H0YB86;H0YAP2;E5RH24;E5RGH3;H0YBN4;Q4VXU2;H0YEQ8;B1ANR1;H0YAS7;H0YAS6;H0YB75;H0YC10;E5RHG7;E5RGC4;H0YCC8;E5RFD8;Q5JQF8;Q96DU9	P11940;A0A087WTT1;E7EQV3;E7ERJ7;H0YAR2	Polyadenylate-binding protein 1;Polyadenylate-binding protein	PABPC1	13	13	10	22.5	22.5	16.7	70.67	0	41.84	5732300000	90	0.107146	-0.605844	-0.708834	0.0109663	0.807786	0.565907
	0.701405	-0.902101	P18669;P15259;Q8N0Y7	P18669;P15259	Phosphoglycerate mutase 1;Phosphoglycerate mutase 2	PGAM1;PGAM2	10	10	10	47.2	47.2	47.2	28.804	0	199.47	21108000000	116	0.278012	NaN	1.56728	1.75849	1.50625	2.20951
+	2.17908	-0.919944	P40227;J3KRI6	P40227	T-complex protein 1 subunit zeta	CCT6A	16	16	13	39	39	33.9	58.024	0	137.14	9724200000	125	-0.276097	0.0201969	-0.241079	0.56549	0.644252	1.05311
+	2.23757	-0.955447	P35232;C9JW96;C9JZ20;E7ESE2;E9PCW0;D6RBK0	P35232;C9JW96;C9JZ20;E7ESE2;E9PCW0	Prohibitin	PHB	7	7	7	31.6	31.6	31.6	29.804	0	120.22	13634000000	101	0.233911	0.310209	0.187954	0.871062	1.26328	1.46407
+	2.14634	-1.16198	P62424;Q5T8U2;Q5T8U3	P62424;Q5T8U2;Q5T8U3	60S ribosomal protein L7a	RPL7A	12	12	12	38	38	38	29.995	0	69.003	24524000000	123	1.64485	1.11943	1.39606	2.37776	2.37603	2.89248
	1.10177	-1.23389	P18124;A8MUD9;C9JZ88;C9JIJ5	P18124;A8MUD9	60S ribosomal protein L7	RPL7	11	11	11	36.3	36.3	36.3	29.225	0	40.813	6933600000	86	NaN	-0.721638	-0.216009	0.177308	0.781985	1.33589
	1.08751	-1.33479	P16403;Q02539;P22492;P16401	P16403	Histone H1.2	HIST1H1C	20	20	5	45.5	45.5	15	21.364	0	81.838	93803000000	333	2.545	3.43517	4.25603	4.24507	4.71882	5.27667
	1.25127	-1.52192	D3YTB1;F8W727;P62910;D3YTI8	D3YTB1;F8W727;P62910	60S ribosomal protein L32	RPL32	12	12	12	56.4	56.4	56.4	15.616	0	90.168	13677000000	144	-0.144319	0.704508	0.434708	0.843459	2.20132	2.51587
	0.945042	-1.54948	A0A3B3ITT5;P47914	A0A3B3ITT5;P47914	60S ribosomal protein L29	RPL29	5	5	5	22.2	22.2	22.2	18.512	0	11.074	11752000000	65	-0.634185	-0.368685	1.57112	1.28383	1.56603	2.36683
+	1.59115	-1.60011	E9PR30;P62861	E9PR30;P62861	40S ribosomal protein S30	FAU	3	3	3	12.2	12.2	12.2	10.905	0	11.186	10397000000	44	1.10877	NaN	0.353733	2.08177	2.17325	2.73907
+	1.85004	-1.7088	P10412	P10412	Histone H1.4	HIST1H1E	19	4	3	39.7	16	9.6	21.865	0	28.855	13465000000	76	1.05588	-0.147682	0.9615	2.16416	2.60742	2.22453
+	1.73824	-2.39379	P62805	P62805	Histone H4	HIST1H4A	7	7	7	49.5	49.5	49.5	11.367	0	31.247	10632000000	73	-0.904326	0.0684223	-0.643076	0.80544	2.37607	2.52088
